# Supplementary material for: Six Homeoproteins and a linc-RNA at the Fast MYH Locus Lock Fast Myofiber Terminal Phenotype
Source: PLoS Genet. 2014 May 22;10(5):e1004386. doi: 10.1371/journal.pgen.1004386 (PMC4031048; doi:10.1371/journal.pgen.1004386)
Supplement: Table S1 — Microarrays analysis of TA muscles electroporated by shRNA. (XLS) [file pgen.1004386.s007.xls]

## Sheet: shlincvsCtrl_GeneAnnotations(21
GeneID	Symbol	p-value(shlinc vs. Ctrl)	Fold-Change(shlinc vs. Ctrl)
66402	Sln	0.252126	9.43935
21955	Tnnt1	0.15357	7.51983
107765	Ankrd1	0.0531913	6.8031
73884	Zdbf2	0.006819	6.30147
21924	Tnnc1	0.266495	5.68828
170676	Peg10	0.117099	5.62375
19716	Bex1	0.136467	5.60049
17885	Myh8	0.0781206	4.2874
17883	Myh3	0.0103135	4.08907
69480	Ttc9	0.128555	4.04677
27206	Nrk	0.0513055	4.01035
21956	Tnnt2	0.186585	3.98059
21952	Tnni1	0.0502655	3.41691
17896	Myl4	0.171365	3.41544
16668	Krt18	0.145949	3.41364
17928	Myog	0.252708	3.2367
20568	Slpi	0.1498	3.19945
76770	2010005H15Rik	0.345528	3.09587
13175	Dclk1	0.0384894	3.05749
667754	Ces2d-ps	0.117406	3.04822
11435	Chrna1	0.20315	3.03809
18406	Orm2	0.178611	2.99604
77579	Myh10	0.0152717	2.88492
104886	Rab15	0.038263	2.87631
11449	Chrng	0.050337	2.79866
16002	Igf2	0.00895789	2.74912
17750	Mt2	0.0858951	2.67213
68162	A930003A15Rik	0.0565745	2.66762
432940	Fam105b	0.133454	2.66385
18113	Nnmt	0.132612	2.6491
66222	Serpinb1a	0.0458692	2.59183
22437	Xirp1	0.111187	2.56054
80888	Hspb8	0.0257617	2.54446
71198	Otud1	0.255135	2.53057
11447	Chrnd	0.131303	2.52089
751520	Mir680-3	0.069315	2.51377
100101484	Trac	0.130857	2.50594
20289	Scx	0.0722914	2.48067
12683	Cidea	0.048561	2.47868
17967	Ncam1	0.0160856	2.47179
16979	Lrrn1	0.172967	2.44241
18584	Pde8a	0.241956	2.4091
667618	Gm8730	0.425466	2.40139
12575	Cdkn1a	0.191799	2.39823
414105	4732465J04Rik	0.0329379	2.39379
18008	Nes	0.26412	2.36941
331532	Tceal5	0.129744	2.36087
71898	Apol9b	0.348402	2.33972
238447	Igha	0.449582	2.32632
432555	Gm5431	0.115957	2.32322
100041194	Ahnak2	0.226561	2.31477
54342	Gnpnat1	0.344029	2.29131
208595	Gm9897	0.247576	2.2845
13653	Egr1	0.312782	2.25197
20716	Serpina3n	0.110129	2.24833
245527	Eda2r	0.0772736	2.2483
234736	Rfwd3	0.0438145	2.23801
108897	Aif1l	0.0581642	2.23292
18616	Peg3	0.0496467	2.2224
15482	Hspa1l	0.0897286	2.21994
58185	Rsad2	0.537969	2.20405
67951	Tubb6	0.327632	2.19817
66225	Llph	0.231133	2.19354
12373	Casq2	0.167194	2.18241
12394	Runx1	0.156507	2.15524
242702	Myom3	0.170919	2.14232
72330	Klhl40	0.070076	2.1202
52331	Stbd1	0.0826845	2.1131
100036537	Gm11149	0.102905	2.09834
27053	Asns	0.352535	2.09208
66958	Tmx2	0.161215	2.09183
193740	Hspa1a	0.137137	2.08513
228413	Prrg4	0.123616	2.05375
22223	Uchl1	0.285556	2.04897
232566	Amn1	0.0575083	2.04466
66139	Tmem8c	0.0771448	2.03961
97114	Hist2h3c2	0.305434	2.02063
56309	Mycbp	0.11722	2.0191
59006	Myoz2	0.214354	2.01361
140493	Kcnn3	0.0918569	1.99101
66441	Magohb	0.129066	1.95753
54138	Atxn10	0.138088	1.95411
319859	E030011O05Rik	0.223169	1.94531
240921	Gm4955	0.361254	1.94275
29818	Hspb7	0.273778	1.942
18176	Nras	0.0380357	1.94028
16647	Kpna2	0.0238611	1.93282
76074	Gbp8	0.584361	1.93195
21815	Tgif1	0.0968603	1.93178
93709	Pcdhga1	0.211626	1.93095
65106	Arl6ip5	0.0591222	1.93069
626347	Igkv3-4	0.352505	1.92391
23950	Dnajb6	0.0784948	1.9207
21858	Timp2	0.0463012	1.91756
243905	Zfp568	0.0849264	1.90794
11853	Rhoc	0.0073045	1.90636
56086	Set	0.516046	1.90138
67694	Ift74	0.220735	1.89368
114660	Etos1	0.0996041	1.89302
13180	Pcbd1	0.271401	1.87412
20539	Slc7a5	0.4936	1.86393
52118	Pvr	0.0232981	1.86247
12589	Ift81	0.0758855	1.8584
240892	Dusp27	0.0264402	1.85364
11676	Aldoc	0.0482957	1.85259
18479	Pak1	0.0308003	1.85191
231507	Plac8	0.421752	1.83825
235323	Usp28	0.128589	1.83237
13009	Csrp3	0.120746	1.83216
17330	Minpp1	0.215508	1.83194
100126824	Sco2	0.324266	1.82891
81799	C1qtnf3	0.306471	1.82822
11910	Atf3	0.369913	1.82652
73736	Fcf1	0.0933987	1.82451
20666	Sox11	0.110697	1.82324
56642	Ankrd2	0.224947	1.81614
245020	Slc35g2	0.0901027	1.79347
13039	Ctsl	0.27895	1.79282
15512	Hspa2	0.0587789	1.79034
76650	Srxn1	0.1634	1.78874
110829	Lims1	0.223567	1.78678
22151	Tubb2a	0.174321	1.78509
98878	Ehd4	0.083393	1.77872
20229	Sat1	0.134518	1.77756
68219	Nudt21	0.312427	1.7763
80914	Uck2	0.234178	1.77417
207965	Mettl21d	0.334467	1.77252
68099	Fam92a	0.133407	1.77149
56437	Rrad	0.239567	1.76827
79201	Tnfrsf23	0.21372	1.7555
237052	Tceal1	0.39248	1.75429
74843	Mss51	0.141206	1.74875
258508	Olfr99	0.248459	1.74251
433667	Ankrd13c	0.0286403	1.73723
66952	2310030G06Rik	0.14361	1.73684
100503606		0.243936	1.73543
234577	Cpne2	0.347028	1.73422
67220	Plekho1	0.207953	1.72521
68678	Smtnl1	0.354882	1.7241
16905	Lmna	0.0760971	1.72207
16618	Klk1b26	0.020832	1.72132
56504	Srpk3	0.031926	1.72096
19122	Prnp	0.0464918	1.71803
319504	Nrcam	0.356235	1.71228
13723	Emb	0.194667	1.70763
11938	Atp2a2	0.0678246	1.70686
14955	H19	0.0823569	1.70556
13197	Gadd45a	0.0986749	1.70318
22776	Zim1	0.0809553	1.70157
80884	Maged2	0.249403	1.69957
66175	Mustn1	0.401113	1.69946
19933	Rpl21	0.259614	1.69257
244698	Hephl1	0.448327	1.69253
78004	Prr15	0.0122049	1.69135
381393	4921509C19Rik	0.258116	1.68703
16336	Insl3	0.47275	1.68699
75444	1700011I03Rik	0.293745	1.68534
17755	Map1b	0.265362	1.68331
94275	Maged1	0.114954	1.68294
18263	Odc1	0.0553413	1.67401
66055	0610009D07Rik	0.0633189	1.67305
20301	Ccl27a	0.115039	1.67242
70465	Wdr77	0.192692	1.67088
112407	Egln3	0.490128	1.67062
57373	Akip1	0.268972	1.66951
623121	Pydc4	0.37737	1.66911
52076	Tmem38b	0.0621107	1.66888
11746	Anxa4	0.190211	1.66871
57908	Zfp318	0.00148828	1.66764
630579	Zfp808	0.105462	1.66727
66457	2810002D19Rik	0.232602	1.66581
229589	Prune	0.111542	1.6643
54375	Azin1	0.14563	1.66393
73710	Tubb2b	0.468022	1.66325
17748	Mt1	0.0867429	1.6607
14190	Fgl2	0.0811879	1.65933
109225	Ms4a7	0.333156	1.655
75219	Dusp18	0.0177023	1.65213
238799	Tnpo1	0.0760905	1.65131
223696	Tomm22	0.279158	1.65112
15374	Hn1	0.075657	1.65076
67092	Gatm	0.129375	1.6495
14999	H2-DMb1	0.0345893	1.64576
66276	1810009A15Rik	0.195974	1.6457
19850	Rnu3a	0.301408	1.64478
67345	Herc4	0.234505	1.63967
219038	Tppp2	0.043282	1.63819
66966	Trit1	0.19775	1.63764
654810	D630032N06Rik	0.346695	1.63702
29876	Clic4	0.4018	1.63082
66201	Vta1	0.0265503	1.62893
66922	Rras2	0.0346889	1.62718
19141	Lgmn	0.398475	1.62588
74256	Cyld	0.0605528	1.62314
22320	Vamp8	0.20622	1.62304
66926	Trmt6	0.0609992	1.62212
93677	Lmod2	0.269942	1.61698
218100	Zfp322a	0.0771657	1.6165
269717	Orai2	0.247544	1.61645
19084	Prkar1a	0.0783553	1.61637
11629	Aif1	0.44263	1.61501
100503794	Gm9920	0.0716012	1.6108
67838	Dnajb11	0.0517868	1.60937
100504302		0.429381	1.60469
20304	Ccl5	0.103031	1.60432
17874	Myd88	0.246734	1.60198
67268	Myl12a	0.033938	1.59974
17329	Cxcl9	0.20997	1.59834
208111	9830147E19Rik	0.538289	1.59821
72544	Exosc6	0.201794	1.59788
116903	Calcb	0.0361377	1.59776
18198	Musk	0.234415	1.59723
244810	AW551984	0.153538	1.5972
13830	Stom	0.00670844	1.596
170706	Tmem37	0.0484443	1.59452
17906	Myl2	0.707733	1.59301
20365	Serf1	0.366287	1.59025
72075	Ogfr	0.113913	1.58769
18710	Pik3r3	0.0276847	1.58761
224088	Atp13a3	0.114047	1.58615
68033	Cox19	0.0464473	1.58323
13645	Egf	0.233734	1.5828
107569	Nt5c3	0.142802	1.58188
67845	Rnf115	0.104573	1.57941
16588	Kin	0.105842	1.57554
69660	Tmbim1	0.33111	1.57512
241391	Galnt5	0.0219753	1.57342
68240	Rpa3	0.0949361	1.57247
319472	9330158H04Rik	0.147796	1.57226
81896	Ift122	0.0929622	1.57207
58521	Eid1	0.0923551	1.57079
16573	Kif5b	0.117024	1.57059
170742	Sertad3	0.14554	1.56939
237542	Osbpl8	0.295943	1.56797
77963	Hook1	0.233296	1.567
69479	1700029J07Rik	0.220735	1.56538
68833	Pdcl3	0.0402539	1.56528
14187	Akr1b8	0.169508	1.56493
667370	I830012O16Rik	0.402673	1.56474
433470	AA467197	0.481149	1.56367
67045	Riok2	0.228118	1.56278
76547	Tmem101	0.154339	1.56234
12505	Cd44	0.385149	1.55737
66684	Tceal8	0.261064	1.55683
104156	Etv5	0.251186	1.55644
57425	U90926	0.449664	1.55463
12227	Btg2	0.138982	1.55428
545123	Cyp2d11	0.241334	1.55163
19210	Ptdss1	0.243804	1.55132
353237	Pcdhac2	0.0990409	1.55018
74100	Arpp21	0.135597	1.54897
17151	Ccndbp1	0.0816398	1.54615
67819	Derl1	0.0678477	1.54469
14939	Gzmb	0.596764	1.54466
20198	S100a4	0.568145	1.54315
54608	Abhd2	0.233983	1.54276
19735	Rgs2	0.081738	1.5423
70237	Bhlhb9	0.219044	1.54194
66588	Cmpk1	0.0741969	1.53954
20293	Ccl12	0.103957	1.53841
320633	Zbtb26	0.345522	1.53835
16633	Klra2	0.538054	1.53817
100125586	Vmn2r2	0.36946	1.53753
381308	Mnda	0.314089	1.53623
15500	Hsf2	0.00958706	1.53569
238217	Rpl10l	0.528154	1.53558
103742	Mien1	0.130049	1.53527
241520	Fam171b	0.193111	1.53382
18762	Prkcz	0.274154	1.53366
69878	Snrpf	0.0823324	1.53328
16004	Igf2r	0.0131013	1.53072
108067	Eif2b3	0.32986	1.5296
22042	Tfrc	0.471704	1.5293
116891	Derl2	0.0442269	1.5292
14468	Gbp2b	0.511473	1.52862
21350	Tal2	0.108414	1.52588
66808	9030624G23Rik	0.53496	1.52548
23984	Pde10a	0.332017	1.52429
104103	Airn	0.0544961	1.52404
234072	Adprhl1	0.0142147	1.52307
210544	Wdr67	0.133502	1.51993
18405	Orm1	0.212337	1.51966
67832	Brix1	0.29161	1.51955
67826	Snap47	0.280895	1.51938
21835	Thrsp	0.207493	1.51932
21679	Tead4	0.218529	1.51861
258541	Olfr800	0.0349052	1.51829
30932	Zfp330	0.12422	1.51783
24088	Tlr2	0.387123	1.51724
16404	Itga7	0.0159695	1.51707
545487	Gm14439	0.34613	1.51547
14218	Sh3pxd2a	0.041392	1.51492
394432	Ugt1a7c	0.647502	1.5143
72284	Oraov1	0.00532453	1.51395
233405	Vps33b	0.005908	1.51372
66337	Fam229b	0.104826	1.51262
225995	D030056L22Rik	0.446573	1.51154
228482	Arhgap11a	0.131209	1.50927
667127	Gm15847	0.400138	1.50863
20848	Stat3	0.0759332	1.50834
70556	Slc25a33	0.149245	1.50807
67630	Samd8	0.359841	1.50786
219181	Akap11	0.128316	1.50757
67985	Ssxb1	0.393508	1.50691
69833	Polr2f	0.152624	1.50597
13494	Drg1	0.150594	1.50518
107435	Hat1	0.198283	1.50387
259003	Olfr172	0.282582	1.50227
12554	Cdh13	0.303373	1.50078
326620	Hist1h4b	0.206845	1.50076
80909	Gatsl2	0.0645585	1.49955
69310	Pacrg	0.199992	1.49928
75296	Fgfr1op	0.00745644	1.49803
235283	Gramd1b	0.221279	1.49716
20715	Serpina3g	0.42871	1.49543
55991	Panx1	0.13235	1.49216
56444	Actr10	0.286842	1.49153
26360	Angptl2	0.0807737	1.49071
78388	Mvp	0.175133	1.49054
381484	Gm5150	0.308421	1.49044
67216	Mboat2	0.0504841	1.49018
213673	9530068E07Rik	0.0222358	1.49015
54124	Cks1b	0.17243	1.4872
14431	Gamt	0.212078	1.48707
102954	Nudt10	0.0265283	1.48658
259302	Srgap3	0.0742719	1.48653
231889	Bud31	0.181614	1.48534
228836	Dlgap4	0.108123	1.48476
60411	Cenpk	0.331765	1.48461
67282	Ccdc53	0.117049	1.4838
404336	Olfr1380	0.388958	1.48363
17927	Myod1	0.148836	1.48307
68514	Micu2	0.260982	1.48212
211945	Plekhh1	0.342356	1.48158
17220	Mcm7	0.0830771	1.4788
16164	Il13ra1	0.188302	1.47726
21983	Tpbg	0.36737	1.47725
28018	Ubfd1	0.34598	1.47658
12774	Ccr5	0.527193	1.47634
76497	Ppp1r11	0.112445	1.47603
66162	Bola2	0.0341704	1.47381
353211	Prune2	0.0942377	1.47328
666790	Gm8290	0.248526	1.47271
93670	Tac4	0.374716	1.47063
16782	Lamc2	0.104106	1.47044
107029	Me2	0.223024	1.46995
19201	Pstpip2	0.220774	1.46979
723899	Mir365-1	0.486011	1.4693
171252	Vmn1r208	0.093638	1.46857
394435	Ugt1a6b	0.149013	1.46763
20532	Slc3a1	0.102329	1.46301
70425	Csnk1g3	0.10254	1.46295
108755	Lyrm2	0.0342508	1.46275
66335	Atp6v1c1	0.0980269	1.46261
232314	Ppp4r2	0.150122	1.4626
94213	Ddx50	0.272753	1.4625
66409	Rsl1d1	0.0812906	1.46225
69237	Gtpbp4	0.181122	1.46114
73719	Lce1c	0.392122	1.46007
93790	Nipa2	0.0150717	1.45936
68794	Flnc	0.209107	1.45933
76522	Naa38	0.13566	1.45932
77862	Thyn1	0.140144	1.45906
360013	Myo18a	0.02768	1.45851
72281	Sh2d4a	0.463956	1.45706
21682	Tec	0.24546	1.45682
69151	Lzic	0.233952	1.45633
103694	Tmed4	0.116343	1.45619
231532	Arhgap24	0.0562661	1.45487
67279	Med31	0.0640733	1.45419
269799	Clec4a1	0.08548	1.45408
15425	Hoxc6	0.299752	1.45336
23961	Oas1b	0.551467	1.45266
110786	Iglc2	0.112863	1.45258
22099	Tsn	0.132189	1.45227
56360	Acot9	0.364712	1.45184
26451	Rpl27a	0.208428	1.45169
19188	Psme2	0.0623336	1.45159
66391	2310061J03Rik	0.166145	1.45123
72057	Phf10	0.147323	1.45122
12521	Cd82	0.319025	1.45023
215999	Mcu	0.137656	1.44944
109019	Nabp1	0.362808	1.44929
23960	Oas1g	0.2502	1.44899
23880	Fyb	0.44924	1.44886
268291	Rnf217	0.121377	1.44804
54607	Socs6	0.527253	1.44802
14299	Ncs1	0.131326	1.44794
13495	Drg2	0.139283	1.4463
12492	Scarb2	0.181023	1.44625
19646	Rbbp4	0.0432491	1.44594
52713	Ccdc59	0.020513	1.44587
27416	Abcc5	0.0305601	1.44586
70355	Gprc5c	0.350751	1.4453
14579	Gem	0.159382	1.44491
68153	Gtf2e2	0.208082	1.44452
12462	Cct3	0.0426205	1.44446
67223	Rrp15	0.564482	1.44432
20525	Slc2a1	0.475606	1.44411
241490	Rbm45	0.169402	1.44364
67049	Pus3	0.0646449	1.44354
14664	Slc6a9	0.312626	1.44317
76509	1600029D21Rik	0.352371	1.44288
76681	Trim12a	0.306603	1.44277
116939	Pnpla3	0.127751	1.44181
223499	Dcaf13	0.125292	1.44177
23859	Dlg2	0.164085	1.44108
216459	Myl6b	0.440559	1.44042
19874	Rny3	0.269226	1.44035
16402	Itga5	0.364455	1.44008
12506	Cd48	0.397471	1.43964
114249	Npnt	0.45799	1.43959
12764	Cmas	0.0538274	1.43943
72584	Cul4b	0.093037	1.43895
68701	Ppp1r27	0.199639	1.43808
57444	Isg20	0.471483	1.43751
258236	Olfr391-ps	0.490204	1.43732
432798	Gm5453	0.45689	1.43631
56324	Stam2	0.263314	1.43606
216558	Ugp2	0.249891	1.43478
68090	Yif1a	0.211961	1.43413
18570	Pdcd6	0.187898	1.43342
22346	Vhl	0.200893	1.43286
71919	Rpap3	0.24557	1.43258
28077	Med10	0.0701858	1.43127
65961	Utp3	0.15105	1.43102
100123473	Trdc	0.565269	1.43087
227737	Fam129b	0.132991	1.42931
58203	Zbp1	0.598305	1.4289
67011	Mettl6	0.0309279	1.4288
212627	Prpsap2	0.266341	1.42874
219103	Cenpj	0.433698	1.42864
319765	Igf2bp2	0.0434564	1.42826
213121	Ankrd35	0.198406	1.42748
67381	Med4	0.00403976	1.42735
12226	Btg1	0.0613011	1.42682
268470	Ube2z	0.0766871	1.42591
68117	Apool	0.240327	1.42469
15945	Cxcl10	0.466019	1.42434
234076	Tmco3	0.202433	1.42407
13722	Aimp1	0.136671	1.42382
72421	Ttc30b	0.0668596	1.42331
246256	Fcgr4	0.447864	1.42278
17768	Mthfd2	0.317533	1.42231
13433	Dnmt1	0.256508	1.42175
210044	Adcy2	0.207981	1.42139
100503489		0.452109	1.4213
223513	Abra	0.0539227	1.42096
20130	Rras	0.281244	1.42085
71640	Zfp949	0.017984	1.42003
14489	Mtpn	0.0195459	1.41993
69259	Kctd5	0.2552	1.41971
22146	Tuba1c	0.545303	1.41923
53312	Nub1	0.213509	1.41896
57314	Nelfcd	0.195434	1.41867
67246	2810474O19Rik	0.00543584	1.41839
68024	Hist1h2bc	0.280051	1.41794
18733	Lilrb3	0.486344	1.4176
207798	Gramd1c	0.00124512	1.41743
67422	Dhdds	0.342207	1.41717
66213	Med7	0.0449167	1.41706
231510	Agpat9	0.536836	1.41701
258872	Olfr908	0.0983306	1.41698
71927	Itfg1	0.258228	1.41694
76425	Gid8	0.0726121	1.41623
12861	Cox6a1	0.381547	1.41605
29857	Mapk12	0.00449313	1.41598
98267	Stk17b	0.0092574	1.41547
107566	Arl2bp	0.0735705	1.41514
13867	Erbb3	0.345011	1.41508
207213	Tdpoz1	0.0540072	1.41417
104433	Snora62	0.0414059	1.41413
66492	Zmat2	0.173546	1.41361
67426	Adck3	0.314468	1.41342
23827	Bpnt1	0.320931	1.41329
230596	Prpf38a	0.131131	1.41207
228775	Trib3	0.292743	1.41206
66240	Kcne1l	0.307199	1.41201
74257	Tspan17	0.319039	1.41187
66291	Smim8	0.117384	1.41163
75579	2310034G01Rik	0.0296439	1.4114
14198	Fhit	0.26262	1.41133
381836	Sbk2	0.3559	1.41132
24001	Tiam2	0.0396353	1.41083
100503441		0.433134	1.41023
243983	Zdhhc13	0.112165	1.41021
66106	Smpx	0.0304019	1.40994
545428	Ccdc141	0.104691	1.40983
53311	Mybph	0.185172	1.40959
66448	Mrpl20	0.117184	1.40911
13346	Des	0.029978	1.40861
244373	Erlin2	0.123187	1.40853
69048	Slc30a5	0.22588	1.4077
100040233	Gm10334	0.412387	1.40765
72425	Katnbl1	0.150774	1.40663
223838	Adamts20	0.0878051	1.40642
50497	Hspa14	0.1806	1.4062
60409	Trappc4	0.0368742	1.40587
230126	Shb	0.212925	1.40578
20756	Sprr2b	0.151807	1.40577
12469	Cct8	0.00673873	1.40571
80903	Fgf16	0.234124	1.40553
64833	Acot10	0.0183629	1.40551
68196	Hsbp1	0.249113	1.40532
12517	Cd72	0.470908	1.40495
71902	Cand1	0.012934	1.40452
79264	Krit1	0.00537144	1.40446
26442	Psma5	0.250317	1.40261
382010	Cep44	0.25367	1.40226
75665	Ccdc64	0.0015076	1.40206
723934	Mir376b	0.389571	1.4018
14726	Pdpn	0.214245	1.40118
100039532	Gm10029	0.281366	1.39839
72083	Mzt2	0.19305	1.39809
14775	Gpx1	0.150911	1.39805
258306	Olfr1337	0.732534	1.39731
19088	Prkar2b	0.166108	1.3972
18643	Pfn1	0.142428	1.39695
20210	Saa3	0.20282	1.39695
319583	Lig4	0.191384	1.39694
353172	Gars	0.02174	1.39415
100043772	Gm4636	0.0925061	1.39386
67487	Dhx40	0.056186	1.3937
17113	M6pr	0.523553	1.39363
244962	Snx14	0.182937	1.39329
71720	Osbpl3	0.0735001	1.39264
228003	Klhl41	0.018923	1.39201
71986	Ddx28	0.131281	1.3917
22330	Vcl	0.132705	1.39078
78394	Ddx52	0.253158	1.3906
66663	Uba5	0.113074	1.39035
72170	Chchd4	0.563008	1.38982
69534	Avpi1	0.0360829	1.38838
66756	4933411K20Rik	0.301505	1.38777
11472	Actn2	0.206229	1.38753
100503863		0.0619945	1.38717
13106	Cyp2e1	0.561846	1.38714
22129	Ttc3	0.164396	1.38702
622222	Vmn1r175	0.404273	1.3869
14300	Frg1	0.0185407	1.38685
381406	2810408M09Rik	0.137991	1.38684
20823	Ssb	0.0421312	1.3861
12346	Car1	0.580742	1.38606
68911	Pygo2	0.0694895	1.386
236900	Pdk3	0.21932	1.38593
27681	Snf8	0.228383	1.3858
19170	Psmb1	0.232172	1.38524
230500	Efcab7	0.184904	1.38491
101489	Ric8	0.139066	1.38452
242736	Pramef8	0.053926	1.38443
56312	Nupr1	0.267404	1.38416
233115	Dpy19l3	0.0879059	1.38372
232341	Wnk1	0.00939059	1.38371
66917	Chordc1	0.149165	1.38357
21809	Tgfb3	0.244745	1.38352
12626	Cetn3	0.115474	1.38345
52846	Cnot11	0.271403	1.38325
20194	S100a10	0.573467	1.38246
68016	Murc	0.154089	1.38244
229906	Gtf2b	0.184697	1.38242
227960	Gca	0.17992	1.38169
54399	Bet1l	0.013019	1.38165
56441	Nat6	0.0194779	1.38088
100040540	Gm10288	0.067903	1.38057
67949	Mki67ip	0.439793	1.38015
19052	Ppp2ca	0.158864	1.37977
13014	Cstb	0.477814	1.37953
69823	Fyttd1	0.267504	1.37942
544710	Krtap10-10	0.272034	1.37908
68970	Dcaf12	0.068628	1.37898
226695	Ifi205	0.319154	1.37886
101314	Brk1	0.1253	1.3786
74254	Gpn1	0.345849	1.37832
213760	Prepl	0.302959	1.37817
192651	Zfp286	0.111155	1.37788
20306	Ccl7	0.290212	1.37673
70225	Ppil3	0.499069	1.37662
238024	Fn3krp	0.483961	1.37628
98221	Eif3m	0.285294	1.37626
64659	Mrps14	0.35255	1.37556
100504225	Gm9828	0.339146	1.37514
56534	Hspb3	0.335093	1.37512
218035	Vps41	0.317292	1.37495
105787	Prkaa1	0.13518	1.37477
104806	Fancm	0.322476	1.37383
66488	Fam136a	0.416917	1.37371
209003	Rbmx2	0.17218	1.37355
59048	C1galt1c1	0.0954263	1.37283
20135	Rrm2	0.144779	1.37254
74205	Acsl3	0.48113	1.37252
66734	Map1lc3a	0.0183754	1.37248
234463	Tmem184c	0.190345	1.37248
71805	Nup93	0.0604646	1.37188
20201	S100a8	0.448669	1.37138
320678	Iffo1	0.0668132	1.37128
108673	Ccdc86	0.0357353	1.3712
77619	Prelid2	0.0828191	1.371
319939	Tns3	0.0987452	1.37092
208727	Hdac4	0.161945	1.37034
71817	Tmem50a	0.127637	1.37026
73635	Ptges3l	0.33354	1.37005
21857	Timp1	0.409334	1.37005
55948	Sfn	0.564429	1.37001
19872	Rny1	0.555786	1.36999
69786	Tprkb	0.443873	1.36943
20719	Serpinb6a	0.474838	1.36931
195434	Utp14b	0.355424	1.36931
74201	Cep97	0.0437377	1.36917
22290	Uty	0.165602	1.36912
20753	Sprr1a	0.597572	1.36898
223723	Ttll12	0.0855917	1.36861
20649	Sntb1	0.4613	1.36857
433466	Jmjd7	0.361976	1.36772
56488	Nxt1	0.284832	1.36766
56434	Tspan3	0.0528474	1.36745
12868	Cox8a	0.160251	1.36731
83671	Sytl2	0.125113	1.36676
18753	Prkcd	0.418535	1.36621
100978	Nfxl1	0.0193428	1.36616
53375	Mtx2	0.0593525	1.3656
69894	2010107G23Rik	0.23514	1.36533
194401	Mical3	0.148979	1.36457
66537	Pomp	0.0183602	1.3644
26357	Abcg2	0.00488433	1.3642
53318	Pdlim3	0.207418	1.36337
24015	Abce1	0.200564	1.36303
77125	Il33	0.166496	1.363
22319	Vamp3	0.26471	1.3629
93710	Pcdhga2	0.163928	1.36284
54204	Sept1	0.158621	1.3624
21948	Cd70	0.0251127	1.36225
15525	Hspa4	0.179888	1.36209
17022	Lum	0.349918	1.36169
17084	Ly86	0.305328	1.36161
68828	Sync	0.0736483	1.36146
228769	Psmf1	0.0881519	1.36085
12461	Cct2	0.235655	1.36075
24075	Taf10	0.0940892	1.36074
66272	Cox16	0.458635	1.36064
94066	Mrpl36	0.223093	1.35999
67242	Gemin6	0.116241	1.35998
70153	2210016F16Rik	0.0522565	1.35982
213556	Plekhh2	0.0833939	1.35962
319944	Taf2	0.161979	1.35906
66884	Appbp2	0.0283594	1.35905
22234	Ugcg	0.0477471	1.35899
228410	Cstf3	0.13078	1.35877
100043123	Gm11710	0.663653	1.3585
258463	Olfr1393	0.286549	1.35823
625853	Olfr1077-ps1	0.184134	1.35809
107305	Vps37c	0.190291	1.35784
75835	Vmn2r-ps54	0.66824	1.35693
70720	6330407A03Rik	0.285277	1.3569
100038546	Gm10743	0.158949	1.35654
56085	Ubqln1	0.040225	1.35644
14281	Fos	0.0786906	1.35577
69912	Nup43	0.000432551	1.3554
67089	Psmc6	0.156018	1.35469
67035	Dnajb4	0.0777297	1.3546
228960	Stx16	0.218906	1.354
70598	Filip1	0.0651178	1.35397
29810	Bag3	0.247977	1.35393
268390	Ahsa2	0.141219	1.35385
394433	Ugt1a5	0.573474	1.35377
27058	Srp9	0.437893	1.35346
216825	Usp22	0.32849	1.35334
17087	Ly96	0.218584	1.35329
58239	Dexi	0.250298	1.35323
12943	Pcdha10	0.239285	1.35314
100503043	Armcx4	0.110217	1.35304
236312	Pyhin1	0.568317	1.35278
258334	Olfr1396	0.182829	1.35261
170780	Cd209e	0.190537	1.35248
18970	Polb	0.180116	1.3522
378702	Serf2	0.335168	1.35168
23997	Psmd13	0.0996457	1.35154
11717	Ampd3	0.343449	1.35151
16691	Krt8	0.235197	1.35144
245841	Polr2h	0.0629456	1.35112
67513	2610002J02Rik	0.094817	1.35096
68149	Otub2	0.239139	1.35052
241624	Exd1	0.441713	1.35026
269356	Slc4a11	0.259539	1.34996
223601	Fam49b	0.0647575	1.34966
18196	Nsg1	0.463768	1.34952
72826	Fam76b	0.221731	1.34947
668923	Zfp442	0.0299258	1.34946
60365	Rbm8a	0.0552943	1.34929
77480	Kidins220	0.092901	1.34908
319960	4930513N10Rik	0.486143	1.349
17347	Mknk2	0.347636	1.3488
69282	1700001J03Rik	0.260911	1.34844
68473	Mob1b	0.0924935	1.3484
55942	Sertad1	0.414358	1.34834
328186	Gm10336	0.384163	1.34816
69065	Chac1	0.253385	1.34782
100036521	Gm16039	0.0978678	1.34769
231380	Uba6	0.0927263	1.34724
434246	Trim72	0.399798	1.34663
15974	Ifnab	0.188568	1.34639
59083	Fetub	0.0804941	1.34552
76457	Ccdc134	0.32313	1.34543
72151	Rfc5	0.452705	1.3449
109242	Kif24	0.171519	1.34488
69215	Sat2	0.0782964	1.34479
66647	Ndnl2	0.101385	1.34459
228998	Arfgap1	0.326696	1.34375
106369	Ypel1	0.244218	1.34334
74122	Tmem43	0.148585	1.34305
67710	Polr2g	0.218668	1.34279
68979	Nol11	0.339808	1.34257
74150	Slc35f5	0.010353	1.34194
22381	Wbp5	0.0193185	1.34194
232664	Ccdc136	0.093014	1.34173
50773	Nt5c	0.261558	1.34152
667550	Igkv10-94	0.26944	1.34139
17691	Sik1	0.037764	1.3412
26381	Esrrg	0.617531	1.34105
30937	Lmcd1	0.411217	1.34095
69358	Lrrc51	0.101493	1.34046
231915	Uspl1	0.454422	1.34024
100504250	Gm10088	0.123446	1.34023
545536	Gm10704	0.184028	1.33984
54188	Cpsf4	0.339058	1.33943
15465	Hrh1	0.293096	1.33936
67549	Gpr89	0.0651145	1.33923
27886	Dgcr14	0.328986	1.33856
258418	Olfr469	0.0995585	1.33854
66067	Gtpbp8	0.0762069	1.33801
57321	Terf2ip	0.23501	1.33775
12571	Cdk6	0.382147	1.33769
266459	Gm5039	0.352695	1.33767
503610	Zdhhc18	0.22065	1.33568
77604	Rbm12b2	0.179863	1.33552
21780	Tfam	0.555188	1.33523
171567	Nme7	0.0563538	1.33522
24010	Ik	0.00328451	1.33501
66606	Lrrc57	0.261245	1.33494
66787	Gskip	0.413522	1.33474
76594	Dnajc18	0.0672487	1.33465
238331	Zdhhc22	0.099859	1.33449
19944	Rpl29	0.0401026	1.33445
23983	Pcbp1	0.0457314	1.33442
67776	Vwa5a	0.294652	1.33398
75212	Rnf121	0.364281	1.33395
11609	Agtr2	0.0331756	1.33362
56397	Morf4l2	0.191287	1.33353
11426	Macf1	0.250615	1.33338
26885	Casp8ap2	0.31391	1.33336
80280	Cdk5rap3	0.100344	1.33333
74386	Rmi1	0.0181257	1.33317
17957	Napb	0.200121	1.33274
331487	Uprt	0.421011	1.33267
68861	1190002N15Rik	0.51303	1.33229
56452	Orc6	0.117333	1.33225
433702	Ncbp1	0.20279	1.33202
66890	Lman2	0.0844144	1.33195
18023	Nfe2l1	0.188366	1.33194
16211	Kpnb1	0.234806	1.3319
226641	Atf6	0.161207	1.33178
21376	Tbrg1	0.221047	1.33167
100504005	Gm20010	0.567536	1.33145
66423	Coprs	0.173645	1.33127
72999	Insig2	0.211851	1.33105
67226	Tmem19	0.209248	1.33101
66164	Nip7	0.00565063	1.3309
27784	Commd8	0.0549213	1.33081
216766	Gemin5	0.135654	1.33058
14248	Flii	0.0108988	1.33052
71803	Slc25a18	0.0294778	1.33031
109145	Gins4	0.370429	1.32911
11973	Atp6v1e1	0.228699	1.32889
21357	Tarbp2	0.368389	1.32832
22380	Wbp4	0.123098	1.32826
626391	Zfp951	0.470464	1.32806
233058	Zfp420	0.111061	1.32797
105727	Slc38a1	0.0444994	1.32737
16858	Lgals7	0.118322	1.3269
74277	Chic2	0.0476586	1.32684
76890	Memo1	0.397919	1.32643
67860	S100a16	0.108429	1.32556
72149	Strada	0.216089	1.32556
23924	Katna1	0.0217824	1.3255
14674	Gna13	0.149245	1.32549
14961	H2-Ab1	0.188213	1.32497
320213	Senp5	0.00741475	1.32486
66975	Trappc13	0.228218	1.32402
258922	Olfr267	0.0732555	1.32394
219135	Mtmr6	0.443395	1.32393
70510	Rnf167	0.0369178	1.32356
21936	Tnfrsf18	0.0710996	1.32352
53791	Tlr5	0.407202	1.32346
234725	Zfp612	0.349439	1.32326
71793	Ints12	0.0908192	1.32309
386655	Eid2	0.314204	1.32293
243867	Fbxo46	0.118355	1.3226
67771	Arpc5	0.566162	1.32229
11773	Ap2m1	0.596564	1.3221
74626	Tmem81	0.391126	1.32175
109815	Vimp	0.162135	1.32145
106298	Rrn3	0.22561	1.3214
20844	Stam	0.0187482	1.32027
57259	Tob2	0.255118	1.32024
14828	Hspa5	0.00172858	1.31999
212772	Arl14ep	0.0485588	1.31961
109232	Sccpdh	0.389005	1.31954
53610	Nono	0.666851	1.31914
16480	Jup	0.248237	1.31904
67755	Ddx47	0.200979	1.31853
19288	Ptx3	0.399484	1.31844
110417	Pigh	0.108727	1.31843
12068	Bet1	0.28155	1.31796
19822	Rnf4	0.201538	1.31719
14686	Gnat2	0.316816	1.31672
21761	Morf4l1	0.257808	1.31588
224904	2410015M20Rik	0.0320174	1.31488
67872	Nsmce4a	0.304384	1.31481
52696	Zwint	0.141355	1.31444
16478	Jund	0.0275727	1.31438
19654	Rbm6	0.0230682	1.31418
22147	Tuba3b	0.0694959	1.31405
56422	Hbs1l	0.449715	1.31357
14962	Cfb	0.464302	1.31347
83885	Slc25a2	0.322662	1.31308
108802	Calr4	0.195672	1.31298
100040018	Gm9835	0.475278	1.31292
69654	Dctn2	0.264144	1.31288
70356	St13	0.0228421	1.31238
231600	Chfr	0.184974	1.31188
71853	Pdia6	0.0313308	1.31178
75616	Smim15	0.0672846	1.31173
14547	Gdap2	0.293191	1.31163
67387	Unc50	0.347911	1.31149
100038712	Gm10516	0.0929897	1.31136
51897	Atg13	0.109633	1.31108
331004	Slc9a9	0.508631	1.31073
12301	Cacybp	0.288582	1.31069
19330	Rab18	0.318837	1.31046
67705	1810058I24Rik	0.111252	1.3101
22030	Traf2	0.110082	1.31006
99237	Tm9sf4	0.172564	1.31004
192170	Eif4a3	0.323396	1.30908
13194	Ddb1	0.0352482	1.30882
72729	Cdc42se2	0.10416	1.30867
66711	Sbds	0.0614188	1.30856
320581	Idi2	0.362731	1.30839
223691	Eif3l	0.154271	1.30816
108138	Xrcc4	0.483767	1.30804
100303746	Snora20	0.412758	1.30798
12738	Cldn2	0.244693	1.30784
70422	Ints2	0.227612	1.30782
16431	Itm2a	0.636812	1.3076
114741	Supt16	0.28354	1.30712
77929	Yipf6	0.0752146	1.30676
320046	F730043M19Rik	0.455004	1.30674
13712	Elk1	0.0167719	1.30616
15939	Ier5	0.252141	1.30616
231571	Rpap2	0.346675	1.30604
14958	H1f0	0.434286	1.306
11815	Apod	0.23618	1.30585
66877	Crnkl1	0.0746144	1.3058
56794	Hacl1	0.343727	1.30549
67023	Use1	0.0850423	1.30529
68995	Mcts1	0.232385	1.30512
240064	Zfp799	0.0464184	1.3051
78688	Nol3	0.108342	1.3045
20018	Polr1d	0.231775	1.3044
15081	H3f3b	0.172855	1.30428
16604	Klk1b7-ps	0.152479	1.3042
78977	Popdc3	0.190616	1.30413
64934	Pes1	0.617736	1.30386
66911	Nudt16l1	0.461446	1.30382
237859	Ccdc55	0.352466	1.30355
14357	Dtx1	0.161996	1.30355
15205	Hes1	0.245398	1.3031
97848	Serpinb6c	0.331475	1.30292
69076	Triap1	0.149551	1.30289
51786	Cpsf2	0.145929	1.30286
74840	Manf	0.107616	1.30269
67881	Mdp1	0.424091	1.30248
100494	Zfand2a	0.0662069	1.30242
234723	Txnl4b	0.32479	1.30238
320456	B330016D10Rik	0.616924	1.30236
117150	Pip4k2c	0.0531738	1.3023
14825	Cxcl1	0.221441	1.30118
20016	Polr1c	0.0315599	1.30107
66432	Slc7a6os	0.417129	1.30102
12262	C1qc	0.559323	1.30091
245676	Gm4997	0.0644828	1.30088
14610	Gja10	0.25907	1.30067
30941	Usp21	0.222217	1.3006
67286	Rabl5	0.167359	1.30052
68682	Slc44a2	0.271166	1.30049
226041	Pgm5	0.378734	1.30042
72804	9130017K11Rik	0.175485	1.30032
633057	Gm7102	0.260425	1.3
68736	Tyw5	0.259309	1.29963
71336	Rbks	0.233076	1.29866
70120	Yars2	0.367309	1.29826
20085	Rps19	0.0462484	1.29824
100554	AA792892	0.747342	1.29801
620631	Ttc30a2	0.0755318	1.29793
117197	Bloc1s4	0.234416	1.29785
22021	Tpst1	0.141605	1.29772
22775	Zik1	0.411788	1.29772
11977	Atp7a	0.266483	1.29771
21750	Terf2	0.0917606	1.29767
668178	Mettl7a3	0.416777	1.29725
234664	Nae1	0.0452543	1.29718
13195	Ddc	0.072197	1.29691
69792	Med6	0.0909924	1.29686
225256	Dsg1b	0.186611	1.29684
12111	Bgn	0.309049	1.29683
59095	Fxyd6	0.351847	1.2967
66494	Prelid1	0.007854	1.29663
72662	Dis3	0.192665	1.2966
66934	Dsn1	0.404112	1.2959
56741	Igdcc4	0.0037299	1.29584
13476	Reep5	0.0454871	1.29553
112418	1700102P08Rik	0.180749	1.29535
66882	Bzw1	0.227755	1.29535
667933	Gm8884	0.532498	1.29522
110876	Scn2a1	0.381861	1.29517
641361	Pinlyp	0.256624	1.29475
12257	Tspo	0.471982	1.2946
66541	Immp1l	0.249272	1.2944
192191	Med9	0.166636	1.29429
240067	Zfp952	0.079202	1.29419
75423	Arl5a	0.394712	1.29415
19744	Rheb	0.45636	1.29405
230779	Serinc2	0.253638	1.29371
214895	Lman2l	0.425259	1.29352
100608	Noc4l	0.313878	1.29336
66889	Rnf128	0.168905	1.29319
13665	Eif2s1	0.156229	1.29315
27280	Phlda3	0.167426	1.29286
330173	2610524H06Rik	0.211761	1.29247
72440	Rhno1	0.119673	1.29217
73739	Cby1	0.0524561	1.29204
433273	Gm5523	0.460068	1.29195
269328	Muc15	0.156109	1.29153
20725	Serpinb8	0.35227	1.2915
14969	H2-Eb1	0.475606	1.29127
22152	Tubb3	0.236858	1.29064
234593	Ndrg4	0.0935204	1.29033
67241	Smc6	0.160131	1.2903
19264	Ptprc	0.459878	1.29029
76820	Fam49a	0.440457	1.29027
110058	Syt17	0.27609	1.29024
74255	Smu1	0.0748304	1.29017
72572	Spats2	0.351886	1.29012
232910	Ap2s1	0.165948	1.29008
13169	Dbnl	0.310817	1.28989
56176	Pigp	0.0673904	1.28953
14252	Flot2	0.324835	1.28952
53414	Bysl	0.0506631	1.28915
75221	Dpp3	0.0867745	1.28901
56089	Ramp3	0.290435	1.28899
13003	Vcan	0.0566866	1.28885
13043	Cttn	0.438812	1.28875
99334	Zscan29	0.0226134	1.28852
225523	Cep120	0.013872	1.28843
12913	Creb3	0.144706	1.28841
21454	Tcp1	0.339759	1.2884
24017	Rnf13	0.0785195	1.28832
67533	Ppfibp1	0.133913	1.28831
14127	Fcer1g	0.713667	1.28828
24053	Sgcg	0.0364654	1.28814
68420	Ankrd13a	0.323964	1.28793
242509	Bnc2	0.496369	1.28782
70361	Lman1	0.397519	1.2877
80285	Parp9	0.569067	1.28761
11750	Anxa7	0.105344	1.28757
73656	Ms4a6c	0.754857	1.28747
229534	Pbxip1	0.20431	1.28709
16476	Jun	0.055332	1.2869
12452	Ccng2	0.128294	1.28687
19338	Rab33b	0.0620293	1.28687
382985	Rrm2b	0.496101	1.28685
67211	Armc10	0.73201	1.28681
52585	Dhrs1	0.138322	1.28677
16362	Irf1	0.545802	1.28663
73852	D3Ertd751e	0.462175	1.28638
76959	Chmp5	0.108733	1.28605
19291	Purb	0.271286	1.2858
57905	Isy1	0.262787	1.28576
59016	Thap11	0.471778	1.28569
72162	Dhx36	0.0715196	1.28559
66368	Rtca	0.400419	1.28548
68183	Bcas2	0.164064	1.28537
230654	Lrrc41	0.0766234	1.2851
73873	Fam161a	0.312551	1.28492
66119	Tomm6	0.0792782	1.28465
27393	Mrpl39	0.164992	1.2846
17828	Bloc1s5	0.162286	1.28449
67933	Hcfc2	0.357938	1.28421
723817	Mir133b	0.175617	1.28418
20606	Sstr2	0.346658	1.28413
57439	Tmem183a	0.172588	1.28377
22258	Usp4	0.0357253	1.28376
59029	Psmd14	0.294769	1.28351
11677	Akr1b3	0.117623	1.2835
104458	Rars	0.16698	1.28335
208846	Daam1	0.433376	1.28313
56529	Sec11a	0.463205	1.28296
20437	Siah1a	0.0768721	1.28286
23828	Bves	0.230882	1.28268
56620	Clec4n	0.168548	1.28254
241035	Pkhd1	0.293782	1.28252
98365	Slamf9	0.188132	1.28237
224598	Zfp758	0.174788	1.28221
140780	Bmp2k	0.0167725	1.28218
234865	Nup133	0.0536457	1.282
68166	Spire1	0.176988	1.28174
15936	Ier2	0.509751	1.28163
270156	AU019823	0.542445	1.28105
109331	Rnf20	0.225614	1.28094
71968	Wdr73	0.112711	1.28082
27061	Bcap31	0.165337	1.28051
72938	Hspb11	0.00248345	1.28049
18747	Prkaca	0.244965	1.28032
14728	Lilrb4	0.365541	1.2803
53886	Cdkl2	0.0859305	1.28011
75660	Lin37	0.354422	1.27979
12464	Cct4	0.190587	1.27922
13521	Slc26a2	0.229157	1.27914
12927	Bcar1	0.129609	1.27909
18081	Ninj1	0.440566	1.27897
73024	Emc7	0.392999	1.27895
63985	Gmfb	0.1317	1.27886
69163	Mrpl44	0.277101	1.27878
97541	Qars	0.0908943	1.27868
171190	Vmn1r26	0.107628	1.27856
66597	Trim13	0.442976	1.27848
71149	4933413G19Rik	0.0222091	1.27846
69082	Zc3h15	0.245357	1.27796
68789	Trmt61b	0.365223	1.27758
78670	Plekhj1	0.114101	1.27732
20639	Snrpb2	0.184032	1.27712
19043	Ppm1b	0.23283	1.27684
21366	Slc6a6	0.0990022	1.27678
667410	Gm8615	0.136562	1.27645
17161	Maoa	0.480316	1.27639
75234	Rnf19b	0.0274823	1.27639
72084	Pigx	0.242509	1.27618
18024	Nfe2l2	0.12025	1.27607
78656	Brd8	0.290833	1.27594
16819	Lcn2	0.331943	1.27562
218914	Wapal	0.0427206	1.27513
14130	Fcgr2b	0.40247	1.27511
433229	Gm5514	0.450088	1.27502
78372	Snrnp25	0.19934	1.27492
13427	Dync1i2	0.0518937	1.27454
244219	Zfp668	0.0365347	1.27449
69219	Ddah1	0.143093	1.27443
26878	B3galt2	0.0574792	1.2743
12399	Runx3	0.0719375	1.27428
217716	Mlh3	0.564552	1.27415
15951	Ifi204	0.666271	1.27408
213084	Cdkl3	0.137643	1.27393
11793	Atg5	0.180473	1.27384
22213	Ube2g2	0.556837	1.27341
280287	Kiss1	0.297737	1.27334
12283	Cab39	0.033331	1.27327
319277	A230046K03Rik	0.00219823	1.27321
58911	Sumf1	0.151425	1.27316
27279	Tnfrsf12a	0.0820055	1.27305
20971	Sdc4	0.0515929	1.27278
16541	Napsa	0.385868	1.27277
70297	Gcc2	0.265572	1.27238
15504	Dnajb3	0.332609	1.27237
66970	Ssbp2	0.326752	1.27229
234671	Ces2c	0.222925	1.2721
66229	Rpl7l1	0.305348	1.27184
67636	Lyrm5	0.407224	1.27183
15452	Hprt	0.269932	1.27161
50708	Hist1h1c	0.32369	1.27159
66818	Smim7	0.0572962	1.27156
22717	Zfp59	0.598328	1.27152
64297	Gprc5b	0.362669	1.27148
227333	Dgkd	0.204122	1.27146
67472	Mtfr1	0.17496	1.27128
54380	Smarcal1	0.401705	1.27126
78689	Naa35	0.190839	1.27108
18807	Pld3	0.121347	1.27106
66395	Ahnak	0.139765	1.27067
93706	Pcdhgc3	0.332143	1.2706
19131	Prh1	0.535158	1.27043
14884	Gtf2h1	0.325923	1.27023
68523	Fam96b	0.0472217	1.27005
20104	Rps6	0.660786	1.26988
18415	Hspa4l	0.230579	1.26986
235180	Fez1	0.191929	1.26983
19242	Ptn	0.324523	1.26971
56443	Arpc1a	0.0732429	1.26965
68083	Pak1ip1	0.247838	1.26959
382243	Gm10439	0.246274	1.26942
67016	Tbc1d2b	0.26328	1.26939
16329	Inpp1	0.738323	1.26931
51789	Tnk2	0.418862	1.26901
66971	Cdk5rap1	0.019047	1.26896
20197	S100a3	0.0697354	1.26892
217124	Ppp1r9b	0.00944238	1.26883
57440	Ehd3	0.0584424	1.26874
68735	Mrps18c	0.0242128	1.26849
30954	Siva1	0.0636965	1.26847
22166	Txn1	0.211979	1.2684
110460	Acat2	0.183917	1.26835
67495	Tmem167b	0.19695	1.26832
68969	Eif1b	0.257733	1.2683
22639	Zfa-ps	0.115955	1.2681
67966	Zcchc10	0.408412	1.26807
14744	Gpr65	0.624185	1.2679
67604	Get4	0.238345	1.26788
53380	Psmd10	0.3018	1.26774
56428	Mtch2	0.294455	1.26766
20558	Slfn4	0.781274	1.26765
69797	1600029I14Rik	0.684012	1.26735
12795	Plk3	0.00541515	1.26713
319190	Hist2h2be	0.453114	1.26682
71888	Krt33a	0.667035	1.26661
19108	Prkx	0.0695015	1.26658
387136	Mir1a-1	0.428623	1.26644
102423	Hinfp	0.543635	1.26602
100502832		0.32078	1.26598
234086	Erich1	0.31811	1.26584
99045	Mrps26	0.537525	1.26577
12818	Col14a1	0.309679	1.26574
56258	Hnrnph2	0.281667	1.26569
75339	Mphosph8	0.341374	1.26561
56018	Stard10	0.11779	1.2653
67451	Pkp2	0.604007	1.26525
73451	Zfp763	0.167023	1.26517
243420	Igkv1-135	0.386611	1.26515
12702	Socs3	0.43301	1.26512
94044	Bcl2l13	0.267184	1.26511
59025	Usp14	0.220212	1.26477
66845	Mrpl33	0.305132	1.26472
219131	Phf11a	0.044927	1.2647
68328	Rab13	0.140818	1.26452
54720	Rcan1	0.214701	1.26447
78913	Ltn1	0.244724	1.26445
110119	Mpi	0.516694	1.26427
16985	Lsp1	0.198085	1.26421
56207	Uchl5	0.450933	1.26405
67763	Prpsap1	0.244923	1.26386
67812	Ubxn4	0.28176	1.26378
12266	C3	0.0169559	1.26377
244666	Sprtn	0.336156	1.26375
66290	Atp6v1g1	0.296507	1.26363
66848	Fuca2	0.22338	1.26355
56043	Akr1e1	0.318311	1.26334
22329	Vcam1	0.228214	1.26327
268564	Zbtb1	0.412428	1.26313
66087	Emc3	0.0612511	1.26308
14056	Ezh2	0.0400753	1.26292
74055	Plce1	0.0186257	1.26291
12380	Cast	0.0841251	1.2629
212073	Syne3	0.210032	1.26284
67099	Mettl21a	0.374828	1.26255
12236	Bub1b	0.464121	1.2623
70325	Pigw	0.162928	1.26224
68092	Ncbp2	0.140299	1.26212
107047	Psmg2	0.439016	1.26209
72556	Zfp566	0.374828	1.26202
104771	Jkamp	0.52967	1.26185
100042625	Gm3934	0.350328	1.26184
56050	Cyp39a1	0.150122	1.26143
668661	2410002F23Rik	0.155781	1.2614
23833	Cd52	0.686391	1.26136
13198	Ddit3	0.112463	1.26127
104263	Kdm3a	0.130881	1.26125
109032	Sp110	0.508542	1.26123
20617	Snca	0.65327	1.26073
18542	Pcolce	0.226521	1.26056
545725	Mterf	0.0389734	1.26048
384081	Gm13249	0.474545	1.26045
66070	Cwc15	0.0655942	1.26044
232947	Ppp1r37	0.147576	1.26032
100216537	Snord104	0.275029	1.26013
19674	Rcvrn	0.113066	1.25998
68953	Chmp2a	0.0860165	1.25986
58801	Pmaip1	0.19614	1.25981
102857	Slc6a8	0.352368	1.25952
14360	Fyn	0.526243	1.25944
225745	Haus1	0.430131	1.25926
26370	Cetn2	0.550008	1.2591
66234	Sc4mol	0.621133	1.25905
319475	Zfp672	0.102745	1.25887
19179	Psmc1	0.0293975	1.25868
53415	Htatip2	0.109556	1.25867
66413	Psmd6	0.440444	1.25866
259085	Olfr610	0.141325	1.25863
27052	Aoah	0.489013	1.25862
69640	Fam83g	0.0304617	1.25859
17762	Mapt	0.0808129	1.25856
19361	Rad51	0.0140376	1.25836
68991	Ssu72	0.22251	1.25816
17878	Myf6	0.53113	1.25808
99375	Cul4a	0.316572	1.25794
73430	1700049G17Rik	0.540757	1.25791
192161	Pcdha9	0.214771	1.25778
237412	Gm4924	0.194664	1.25769
14923	Guk1	0.370961	1.25753
66191	Ier3ip1	0.408176	1.25741
629820	Gm7008	0.318811	1.25721
385668	Lca5l	0.393206	1.2571
67230	Zfp329	0.402026	1.25705
14199	Fhl1	0.500763	1.25698
319953	Ttll1	0.129665	1.25685
67998	Fam134c	0.235547	1.25674
20471	Six1	0.0580388	1.25671
382571	Kcnf1	0.207072	1.25655
209239	Gan	0.242948	1.25652
224045	Eif2b5	0.437117	1.25651
17219	Mcm6	0.640942	1.2563
14168	Fgf13	0.314476	1.2561
50850	Spast	0.383829	1.2561
18100	Mrpl40	0.177841	1.25574
76927	Tsacc	0.328489	1.25563
52633	Nit2	0.265709	1.25548
54484	Mkrn1	0.608556	1.25543
30877	Gnl3	0.00145731	1.25526
233532	Rsf1	0.133066	1.25522
269344	Ell3	0.112443	1.25512
64050	Yeats4	0.163745	1.25497
67800	Dgat2	0.65682	1.25495
216080	Ube2d1	0.319398	1.25488
13885	Esd	0.391011	1.25484
11932	Atp1b2	0.678837	1.25483
12364	Casp12	0.0309415	1.25475
66595	Aste1	0.299156	1.25472
404549	Ifna14	0.370841	1.25468
26362	Axl	0.109975	1.25442
73919	Lyrm1	0.107425	1.25432
53625	B3gnt2	0.283896	1.25401
18813	Pa2g4	0.133015	1.25393
69638	Enho	0.189974	1.25379
12500	Cd3d	0.134145	1.25375
114641	Rpl31	0.177286	1.25372
100662	D930016D06Rik	0.292764	1.25363
226691	AI607873	0.339255	1.2535
381650	Thap6	0.333515	1.2535
66193	Pithd1	0.47117	1.25339
73344	1700034J05Rik	0.120596	1.25336
59032	Ppp2r3c	0.0339398	1.25324
230737	Gnl2	0.184771	1.2532
231130	Tnip2	0.127517	1.25316
66401	Nudt2	0.156831	1.25315
209387	Trim30d	0.595925	1.25293
94089	Trim7	0.24498	1.25293
100502704	Gm19331	0.461364	1.25289
15505	Hsph1	0.228266	1.25239
54132	Pdlim1	0.564577	1.25198
67821	Atp1b4	0.117556	1.25195
18332	Olfr33	0.354671	1.25175
225363	Etf1	0.327927	1.25159
217578	Baz1a	0.248376	1.25131
68140	Tigd2	0.242727	1.25129
67042	Ift27	0.484799	1.25121
20682	Sox9	0.00966293	1.2512
17274	Rab8a	0.177644	1.25111
23873	Faim	0.51952	1.251
22192	Ube2m	0.012665	1.25084
16800	Arhgef2	0.373495	1.25068
52575	Trmt10c	0.256178	1.25025
22646	Zfp105	0.166332	1.25022
108679	Cops8	0.40659	1.25009
11752	Anxa8	0.164132	1.25008
69085	Zcchc9	0.090162	1.24999
230936	Phf13	0.142213	1.24988
22200	Uba3	0.452497	1.24955
65102	Nif3l1	0.29133	1.2495
383435	Ms4a14	0.219371	1.24929
20965	Syn2	0.0427231	1.24915
22142	Tuba1a	0.318421	1.24904
232853	Zfp954	0.411204	1.24891
56404	Trip4	0.223772	1.24889
19181	Psmc2	0.136708	1.2486
71778	Klhl5	0.441311	1.24845
100302592	Snord14a	0.526566	1.24821
18130	Ints6	0.0856931	1.24817
11416	Slc33a1	0.277625	1.24815
12328	Caml	0.160633	1.24771
73847	Fam110a	0.101006	1.24715
69587	Pcgf3	0.327333	1.24714
93708	Pcdhgc5	0.460019	1.24692
58233	Dnaja4	0.133462	1.24687
16913	Psmb8	0.5945	1.24681
67899	Cmc1	0.244113	1.24669
19185	Psmd4	0.207437	1.24656
544872	Gm5786	0.314301	1.2463
67920	Mak16	0.248775	1.24625
93765	Ube2n	0.770611	1.24625
381379	Med19	0.159181	1.24622
235135	Tmem45b	0.283319	1.24622
639655	Trav13d-4	0.380194	1.24615
81489	Dnajb1	0.445707	1.24609
19039	Lgals3bp	0.384592	1.246
258822	Olfr39	0.333269	1.24583
52202	Rbm34	0.10431	1.2457
20555	Slfn1	0.670973	1.24559
227290	Aamp	0.142798	1.24545
433424	Gm13476	0.348326	1.24513
546049	C330021F23Rik	0.307321	1.24511
100503724	Dnajc19-ps	0.568164	1.24506
258783	Olfr920	0.0495359	1.24504
382090	4922501C03Rik	0.0240763	1.2449
18099	Nlk	0.298006	1.24481
19385	Ranbp1	0.163874	1.24478
66482	Exoc2	0.154846	1.24474
19698	Relb	0.0683933	1.24458
232413	Clec12a	0.543907	1.24417
100044509	Gm14378	0.393566	1.24417
66801	Prkrip1	0.174663	1.24408
225861	Snx32	0.0357771	1.2438
15902	Id2	0.32246	1.24377
654820	G530011O06Rik	0.397058	1.24363
97112	Nmd3	0.24254	1.24347
17857	Mx1	0.591898	1.24335
66273	Aamdc	0.423111	1.24307
246727	Oas3	0.107551	1.24307
15439	Hp	0.709079	1.24301
666737	4632427E13Rik	0.0403394	1.24284
223593	E430025E21Rik	0.163945	1.24272
58251	BC100451	0.231296	1.2426
258892	Olfr126	0.368588	1.24255
69940	Exoc1	0.0393348	1.24225
75512	Gpx6	0.361245	1.24223
230801	Pigv	0.34173	1.24208
22061	Trp63	0.398046	1.24205
67419	3632451O06Rik	0.354652	1.24168
64082	Popdc2	0.0616449	1.24155
258158	Olfr169	0.524176	1.24136
107767	Scamp1	0.0496485	1.24089
14679	Gnai3	0.0381112	1.24082
724062	Mir101b	0.124554	1.2408
68592	Syf2	0.00385108	1.24078
12825	Col3a1	0.271101	1.24068
54396	Irgm2	0.276729	1.24066
240327	Gm4951	0.155888	1.24047
107045	Lars	0.0379966	1.24034
27984	Efhd2	0.287756	1.24025
107829	Thoc5	0.060218	1.24018
170762	Nup155	0.165142	1.24017
237411	Zfp938	0.0160073	1.24001
72881	Zdhhc4	0.131313	1.23961
387524	Znrf2	0.049929	1.23961
231724	Rad9b	0.320707	1.23958
14289	Fpr2	0.355692	1.23941
52653	Nudcd2	0.219415	1.2394
258962	Olfr53	0.123358	1.2394
13418	Dnajc1	0.508162	1.23939
14528	Gch1	0.197767	1.23935
229725	Clcc1	0.220174	1.23933
56420	Ppp4c	0.49595	1.2393
68724	Arl8a	0.0407647	1.23923
791370	A130051J06Rik	0.249643	1.23914
226757	Wdr26	0.0777665	1.23905
23854	Def8	0.201532	1.23901
67440	Mtpap	0.365379	1.23897
434903	Mageb4	0.582725	1.23883
18647	Cdk14	0.220905	1.23882
78903	Wrnip1	0.226928	1.23882
384814	Gm5347	0.239068	1.23871
14960	H2-Aa	0.0980495	1.23864
12028	Bax	0.170459	1.23855
66102	Cxcl16	0.421983	1.23832
83408	Gimap3	0.122244	1.23831
59022	Edf1	0.108101	1.2383
230577	Pars2	0.148948	1.2382
12419	Cbx5	0.134093	1.23807
65105	Arl6ip4	0.116766	1.23801
66296	Haus2	0.441185	1.238
74154	Unkl	0.0665661	1.23797
66058	Tmem176a	0.0758333	1.23788
67201	Glod4	0.400363	1.2377
258602	Olfr150	0.149131	1.23737
76884	Cyfip2	0.101405	1.23719
625131	Vmn2r87	0.08373	1.23715
67698	Fam174a	0.502324	1.23705
24030	Mrps12	0.0742943	1.23687
237336	Tbpl1	0.146124	1.23683
23792	Adam23	0.425851	1.23673
16184	Il2ra	0.337709	1.23673
71330	Rcbtb1	0.073788	1.23671
55932	Gbp3	0.652618	1.23662
20717	Serpina3m	0.661208	1.23662
107372	C030016D13Rik	0.11517	1.23658
16068	Il18bp	0.339475	1.23611
76707	Clasp1	0.187623	1.236
70223	Nars	0.139024	1.23581
622473	Ripply1	0.405284	1.23559
17313	Mgp	0.280968	1.23515
56462	Mtch1	0.00110776	1.23515
66362	Exosc3	0.502137	1.23479
12033	Bcap29	0.432252	1.23467
16205	Gimap1	0.220341	1.23466
108735	Sft2d2	0.359517	1.23459
68981	Snrpa1	0.171957	1.23445
12391	Cav3	0.376963	1.23432
68365	Rab14	0.13234	1.234
28028	Mrpl50	0.533763	1.23354
18518	Igbp1	0.291601	1.23332
15937	Ier3	0.20787	1.23325
218734	3830406C13Rik	0.153266	1.23323
12443	Ccnd1	0.311796	1.23319
110109	Nop2	0.0554127	1.23289
70584	Pak4	0.0488468	1.23284
235072	Sept7	0.178051	1.2327
12468	Cct7	0.14009	1.23268
68038	Chid1	0.346108	1.23264
235043	Tmem205	0.297521	1.2324
217341	Qrich2	0.251392	1.23239
215113	Slc43a2	0.171488	1.23237
14783	Grb10	0.247626	1.23236
69642	Mlip	0.0254524	1.23228
67712	Slc25a37	0.132081	1.23225
69019	Spcs1	0.268221	1.23222
217737	Ahsa1	0.150787	1.23213
77286	Nkrf	0.393939	1.23213
11792	Apex1	0.120751	1.23211
100041294	Gm3258	0.414406	1.23181
71078	Adam30	0.405494	1.23174
15129	Hbb-b1	0.749754	1.23166
14590	Ggh	0.576559	1.23147
66549	Aggf1	0.158867	1.23146
259087	Olfr622	0.316953	1.2314
67836	Wdr83	0.11108	1.2313
66077	Aurkaip1	0.148666	1.23127
434064	Gm5577	0.432904	1.23107
117600	Srgap1	0.198811	1.23107
79401	Spz1	0.206914	1.23104
211255	Kbtbd7	0.0443817	1.23099
449630	Snord15a	0.160394	1.23098
60406	Sap30	0.594181	1.23093
213811	BC002059	0.329518	1.23081
77766	Elp4	0.493114	1.23064
226016	Abhd17b	0.536982	1.23058
319262	Fchsd1	0.28041	1.23031
78723	D530049N12Rik	0.198715	1.23025
20650	Sntb2	0.4911	1.23019
52668	Ifi27l1	0.309313	1.23002
381077	Ccdc78	0.290673	1.23
67128	Ube2g1	0.490605	1.22996
71787	Trnau1ap	0.492673	1.22994
213391	Rassf4	0.543812	1.22984
72183	Snx6	0.0302943	1.22983
633285	Rbm46	0.210331	1.22976
56696	Gpr132	0.104486	1.22962
66168	Grina	0.379977	1.22951
17858	Mx2	0.763067	1.22931
70387	Ttc9c	0.200688	1.22915
434423	Dppa5a	0.0794696	1.2291
70285	Rpf1	0.116558	1.22907
217109	Utp18	0.0654055	1.22902
72722	Fam98a	0.358511	1.22891
67455	Klhl13	0.167395	1.22879
19326	Rab11b	0.763898	1.22878
16451	Jak1	0.302071	1.22852
109113	Uhrf2	0.288339	1.2285
108058	Camk2d	0.122499	1.22845
19045	Ppp1ca	0.388511	1.22836
21781	Tfdp1	0.0483228	1.22826
53332	Mtmr1	0.326538	1.22816
381217	Fam189a2	0.461791	1.22815
266793	Snord87	0.387822	1.22814
19647	Rbbp6	0.093234	1.2278
100039062	Gm2027	0.415177	1.2277
67489	Ap4b1	0.0162742	1.22759
56307	Metap2	0.0472959	1.22754
58220	Pard6b	0.389138	1.2275
66354	Snw1	0.039024	1.22729
68272	Rbm28	0.12925	1.22719
19248	Ptpn12	0.344543	1.22699
30057	Timm8b	0.0616895	1.22689
70152	Mettl7a1	0.0397012	1.22629
218518	Marveld2	0.274033	1.2261
319157	Hist1h4f	0.415379	1.22601
54364	Rpp30	0.430749	1.226
230082	Nol6	0.0863144	1.22598
26611	Rcn2	0.0200714	1.22593
66467	Gtf2h5	0.311807	1.22592
59001	Pole3	0.371834	1.22592
56358	Copz2	0.373264	1.22577
269473	Lrig2	0.328295	1.22575
233020	Hipk4	0.120163	1.2257
16149	Cd74	0.311439	1.22537
14290	Fpr-rs3	0.159127	1.22534
399588	6720416L17Rik	0.0439399	1.2252
17082	Il1rl1	0.436311	1.22507
22644	Rnf103	0.447216	1.22503
54141	Spag5	0.348746	1.22484
67308	Mrpl46	0.523443	1.22477
75202	Ncrna00085	0.170792	1.22469
22773	Zic3	0.254077	1.22468
67917	Zcchc3	0.574295	1.22457
54198	Snx3	0.110919	1.22451
76804	Kdm4c	0.0992539	1.22443
68576	Lamtor5	0.182739	1.22442
71745	Cul2	0.144588	1.2243
231997	Fkbp14	0.0325034	1.22427
56405	Dusp14	0.335107	1.22391
239530	Gpr20	0.428423	1.22389
241052	C230030N03Rik	0.0491599	1.22386
26893	Cops6	0.328391	1.22359
65113	Ndfip1	0.388531	1.22342
625530	Usp17le	0.299962	1.22342
67467	1200011I18Rik	0.0600685	1.22338
218629	Dhx29	0.420175	1.22338
78619	Zfp449	0.396551	1.22332
70405	Calml3	0.465443	1.22325
66352	Blzf1	0.0989151	1.22317
627280	Vmn1r90	0.114478	1.22308
386649	Nsfl1c	0.140166	1.22298
66979	Pole4	0.249351	1.22297
78376	Sapcd1	0.460038	1.22295
67732	Iah1	0.15529	1.22293
77889	Lbh	0.416055	1.22291
66586	Crls1	0.39354	1.22271
435366	Gm5665	0.374498	1.22258
69077	Psmd11	0.406218	1.22234
212167	Gsap	0.206607	1.2223
56480	Tbk1	0.197266	1.22224
64656	Mrps23	0.300652	1.2222
26891	Cops4	0.445215	1.22212
20892	Stra13	0.216414	1.222
110208	Pgd	0.451665	1.22188
58193	Extl2	0.542962	1.22185
620986	Gm6195	0.0189801	1.22144
229731	Slc25a24	0.16808	1.22142
75541	1700019G17Rik	0.204	1.22116
100038541	Gm10554	0.183396	1.22115
66998	Psmd5	0.0287962	1.22106
242418	Dcaf10	0.245632	1.22076
66279	Tmem218	0.0458316	1.22055
27223	Trp53bp1	0.171798	1.22047
13136	Cd55	0.0686702	1.22045
14205	Figf	0.062921	1.22042
72230	Zfp558	0.150148	1.2202
55985	Cxcl13	0.559345	1.21989
11749	Anxa6	0.206481	1.21979
18000	Sept2	0.131267	1.21965
258242	Olfr955	0.497673	1.21957
66048	Emc6	0.209252	1.21955
15357	Hmgcr	0.398449	1.2194
319183	Hist1h2bj	0.793535	1.21937
13038	Ctsk	0.493016	1.21927
19367	Rad9a	0.263836	1.21894
67088	Cand2	0.0814282	1.21892
665367	Gm12350	0.625232	1.2188
723959	Mir1a-2	0.503972	1.21869
74717	Spata17	0.178952	1.21869
67059	Ola1	0.483633	1.21841
791409	Gm9883	0.219946	1.21828
74334	Ranbp10	0.13483	1.21827
68558	Ankra2	0.454728	1.21823
240442	Adnp2	0.0796439	1.21815
102334	Ankrd10	0.178327	1.21811
68299	Vps53	0.150474	1.21782
100302498	Snora21	0.162178	1.21779
11785	Apbb1	0.271359	1.21773
66310	Dpy30	0.337096	1.21764
68533	Mphosph6	0.315951	1.21754
67693	Hypk	0.194258	1.21747
72852	Mblac2	0.0410441	1.21741
243547	Grip2	0.39331	1.2173
109905	Rap1a	0.213025	1.21715
211064	Alkbh1	0.0500694	1.217
66898	Baiap2l1	0.0531791	1.217
53871	Pkd2l2	0.730404	1.21699
67528	Nudt7	0.32185	1.21681
668544	Ighv1-62-1	0.857496	1.2168
76167	Snrnp35	0.623436	1.21679
234358	Zfp930	0.0755511	1.21661
66421	2410004B18Rik	0.103014	1.21644
54402	Stk19	0.0613045	1.21638
15903	Id3	0.237699	1.21634
100273	Osbpl9	0.0842943	1.2161
12769	Ccr9	0.47702	1.21603
67922	Fam32a	0.109085	1.21598
791294	Gm9958	0.534079	1.21588
22121	Rpl13a	0.123229	1.21572
383613	Gm5265	0.113802	1.21558
404634	H2afy2	0.741385	1.2155
80889	Mesdc1	0.405199	1.21536
110308	Krt5	0.547589	1.21489
223267	Ggact	0.421006	1.21472
19192	Psme3	0.244488	1.21465
69694	Tatdn1	0.30303	1.21455
59289	Ccbp2	0.0190456	1.21451
171265	Vmn1r185	0.475923	1.21437
74481	Batf2	0.0367668	1.21436
241764	L3mbtl1	0.158806	1.21435
67490	Ufl1	0.155439	1.21415
217030	Synrg	0.317862	1.21409
259042	Olfr1351	0.259653	1.21405
59046	Arpp19	0.231865	1.21399
231872	Aimp2	0.13064	1.21398
24055	Sh3bp2	0.157955	1.21394
56032	Nprl2	0.110458	1.21385
70454	Cenpl	0.254588	1.21379
240756	Klhl12	0.491691	1.21376
69981	Tmem30a	0.0749677	1.21374
106821	Oard1	0.137411	1.21373
13143	Dapk2	0.0872121	1.21369
66260	Tmem54	0.0506916	1.21364
107951	Cdk9	0.237388	1.21362
26900	Ddx3y	0.392075	1.21361
19172	Psmb4	0.166445	1.21347
19155	Npepps	0.0994988	1.21338
70804	Pgrmc2	0.384755	1.21335
12728	Clcn5	0.441217	1.21332
64655	Mrps22	0.356068	1.21313
100040259	Gm16379	0.0882137	1.2131
98258	Txndc9	0.274009	1.21304
66049	Rogdi	0.00685004	1.21302
404239	Mrgprb5	0.121903	1.21282
70110	Ifi35	0.479264	1.21279
69578	2310016G11Rik	0.28881	1.21276
217732	2310044G17Rik	0.0829709	1.21269
75533	Nme5	0.0657273	1.2126
67144	Lrrc40	0.00949602	1.21242
224139	Golgb1	0.566443	1.21238
106512	Gpsm3	0.286054	1.21228
74178	Stk40	0.377594	1.21226
66753	Erlec1	0.160652	1.21219
546038	Spag11b	0.139224	1.21211
13664	Eif1a	0.163593	1.21202
24044	Scamp2	0.254623	1.21196
68035	Rbm42	0.122764	1.21183
12465	Cct5	0.227964	1.21181
15958	Ifit2	0.765202	1.21161
67862	2310033P09Rik	0.310966	1.2116
545874	Vmn2r25	0.040503	1.21159
245695	Tceanc	0.459722	1.21141
77042	Hyal4	0.148719	1.21138
72129	Pex13	0.0322378	1.21124
72554	Utp14a	0.377078	1.21118
217715	Eif2b2	0.0732718	1.21114
15116	Has1	0.10712	1.21114
387186	Mir191	0.5017	1.21107
80385	Tusc2	0.0895299	1.21084
20630	Snrpc	0.0014468	1.21073
66126	Elof1	0.199263	1.2106
19069	Nup88	0.0742855	1.21057
15024	H2-T10	0.681646	1.21037
13733	Emr1	0.637324	1.2103
75826	Senp2	0.246608	1.21026
20822	Trove2	0.72634	1.21024
105352	Dusp22	0.287667	1.21
76479	Smndc1	0.0954265	1.20994
497071	Rnase13	0.315828	1.2099
22059	Trp53	0.2951	1.20982
117171	1110038F14Rik	0.347353	1.20977
117147	Acsm1	0.29536	1.20969
66311	Cenpw	0.472897	1.20966
71999	Fbxo22	0.0999705	1.20964
18002	Nedd8	0.00706965	1.20943
216856	Nlgn2	0.330693	1.20936
71918	Zcchc24	0.700206	1.20932
791309	Gm9919	0.255649	1.20931
20843	Stag2	0.382769	1.20925
14732	Gpam	0.248054	1.2092
54644	Otud5	0.325225	1.20913
723828	Mir222	0.0981648	1.20908
12675	Chuk	0.0639028	1.20896
67179	Ccdc25	0.0840959	1.20889
68436	Rpl34	0.487969	1.20888
52815	Ldhd	0.216867	1.2087
12995	Csnk2a1	0.0577845	1.20864
68564	Nufip2	0.28017	1.2086
67298	Gprasp1	0.135448	1.20853
67590	Tctn3	0.379483	1.20838
30940	Usp25	0.103944	1.20836
67695	Ost4	0.000710671	1.20831
14567	Gdi1	0.353953	1.20805
319535	Zfp182	0.0651894	1.20798
69260	Ing2	0.745627	1.20794
98711	Rdh10	0.161557	1.20788
217057	Ptrh2	0.221863	1.2078
72611	Zfp655	0.134095	1.20761
237246	BC022960	0.328252	1.2076
100503605	Beta-s	0.781102	1.20758
18227	Nr4a2	0.516732	1.20754
68212	Tmbim4	0.450993	1.20718
66915	Myeov2	0.216355	1.20716
68944	Tmco1	0.265319	1.20715
68499	Mrpl53	0.449037	1.2071
66609	Cryzl1	0.164444	1.20708
76789	Mzt1	0.309322	1.207
67118	Bfar	0.209875	1.20676
234155	Mboat4	0.0389353	1.20663
15211	Hexa	0.106207	1.20662
52323	Klhl7	0.199863	1.20652
20316	Sdf2	0.4658	1.20643
67738	Ppid	0.174967	1.20639
100535	Oas1d	0.234638	1.20631
233726	Ipo7	0.52851	1.20622
628900	Serpina3i	0.165092	1.20619
66949	Trim59	0.377805	1.20615
22218	Sumo1	0.621116	1.20594
66411	Tbcb	0.153876	1.20594
27222	Atp1a4	0.0140036	1.20583
26432	Plod2	0.447411	1.20569
66789	Alg14	0.487003	1.20566
329502	Pla2g4e	0.0577844	1.20565
75624	Metap1	0.458395	1.20553
235459	Gtf2a2	0.368299	1.2054
223809	Smgc	0.240572	1.20529
209212	Osgin2	0.0750828	1.20527
68507	Ppfia4	0.270672	1.20522
19656	Rbmxl1	0.612593	1.20522
380712	Tlcd2	0.149514	1.20519
213233	Tapbpl	0.534276	1.20515
229473	D930015E06Rik	0.138529	1.20507
12879	Cys1	0.256809	1.20506
26908	Eif2s3y	0.166422	1.20489
52686	Mettl2	0.0321856	1.20482
50530	Mfap5	0.204025	1.20473
22022	Tpst2	0.518953	1.20454
69745	Pold4	0.250792	1.20453
19166	Psma2	0.281194	1.20452
11843	Arf4	0.295224	1.20444
74132	Rnf6	0.101139	1.20441
20460	Stil	0.170295	1.20405
235956	Zfp825	0.535785	1.20403
75991	Slain2	0.136003	1.204
22019	Tpp2	0.133012	1.20371
72831	Dhx30	0.0407373	1.20345
52837	Tmx4	0.0059939	1.20344
19346	Rab6a	0.244059	1.20342
12955	Cryab	0.386015	1.20341
229302	Tm4sf4	0.0276773	1.20323
68942	Chmp2b	0.0435881	1.20315
67897	Rnmt	0.398688	1.203
75613	Med25	0.595255	1.20298
68988	Prpf31	0.149742	1.20297
71960	Myh14	0.0214693	1.20294
237436	Gas2l3	0.674014	1.2028
76740	Efr3a	0.0077825	1.20276
12512	Cd63	0.00400778	1.20274
209200	Dtx3l	0.580338	1.2027
75284	Bcdin3d	0.106431	1.20265
224224	Impg2	0.0317133	1.20258
66375	Dhrs7	0.33241	1.20255
170759	Atp13a1	0.11106	1.20249
64380	Ms4a4c	0.801697	1.20239
68273	Pomgnt1	0.188059	1.20238
791377	Gm9916	0.0506842	1.20233
67869	Paip2	0.208939	1.20228
19823	Rnf7	0.405877	1.20227
434540	Psg20	0.176632	1.20224
80517	Herpud2	0.290347	1.20221
15162	Hck	0.403158	1.20219
545683	Gm13213	0.624317	1.20215
234854	Cdk10	0.546977	1.20208
71116	Stx18	0.473203	1.20207
100756	Usp30	0.456767	1.20202
258160	Olfr685	0.394274	1.20201
26549	Itgb1bp2	0.114444	1.20191
68045	2700060E02Rik	0.48811	1.20181
20657	Sod3	0.282919	1.20178
50797	Copb2	0.121482	1.20177
54130	Actr1a	0.179395	1.20174
74748	Slamf8	0.487516	1.20174
217310	Hid1	0.0152447	1.20142
83925	Trps1	0.137085	1.20142
229780	Trmt13	0.0247189	1.20131
28081	Fam104a	0.482249	1.20121
319616	5930412G12Rik	0.198119	1.2012
258329	Olfr135	0.507548	1.20099
66464	Taf12	0.241873	1.20086
18607	Pdpk1	0.315442	1.20052
12069	Bex2	0.0854856	1.20044
99512	Wdr47	0.473095	1.20021
236539	Phgdh	0.735029	1.20014
19344	Rab5b	0.219124	1.20004
29805	Znhit2	0.128573	1.19989
17391	Mmp24	0.0480331	1.19979
100038538	Gm10767	0.585054	1.19973
66083	Setd6	0.157661	1.19966
232976	Zfp574	0.204573	1.19929
216445	Arhgap9	0.0869257	1.19927
19216	Ptger1	0.466387	1.19925
271457	Rab5a	0.439423	1.1992
66959	Dusp26	0.368953	1.199
19934	Rpl22	0.0841873	1.1989
76501	Commd9	0.0487611	1.19881
66854	Trim35	0.0642182	1.19879
233905	Zfp646	0.411555	1.19877
12856	Cox17	0.0196314	1.19875
675812	Zfp605	0.360691	1.19857
381045	Ccdc58	0.0212732	1.19854
67446	Dusp28	0.392595	1.1985
279572	Tlr13	0.810486	1.19813
30930	Vps26a	0.199577	1.19798
320139	Ptpn7	0.163905	1.19783
12759	Clu	0.330933	1.19777
14583	Gfpt1	0.215383	1.19777
19076	Prim2	0.524458	1.19777
80902	Zfp202	0.342239	1.19771
75338	Ccdc83	0.1186	1.19753
20813	Srp14	0.322394	1.19749
622404	Ccdc107	0.2937	1.19736
106338	Nsun3	0.189159	1.19732
13244	Degs1	0.23431	1.19724
77908	9230113P08Rik	0.30879	1.19722
27221	Chaf1a	0.463194	1.19721
27370	Rps26	0.415978	1.19706
276919	Gemin4	0.53864	1.19699
56249	Actr8	0.339591	1.19692
233875	Ino80e	0.0391268	1.19681
503692	Aym1	0.463679	1.19674
230376	Haus6	0.267451	1.19667
625796	Fam136b-ps	0.430563	1.19651
100038371	Zfp389	0.146218	1.19644
209776	Gpr139	0.277176	1.19639
66665	Msantd3	0.141229	1.19638
246313	Prokr2	0.113353	1.19637
268534	Sntg2	0.0603687	1.19615
72108	Ddhd2	0.061622	1.19612
11443	Chrnb1	0.378583	1.19609
66827	Ttc1	0.0240914	1.19609
56332	Amotl2	0.209904	1.19605
112403	Dom3z	0.0463311	1.19594
18407	Orm3	0.212554	1.19581
56376	Pdlim5	0.016605	1.19575
68501	Nsmce2	0.538852	1.19571
76302	Pcnp	0.489163	1.1957
17476	Mpeg1	0.652683	1.19568
74218	1700016H13Rik	0.0346694	1.19564
74117	Actr3	0.603482	1.19564
194231	Cnksr1	0.401789	1.19557
56698	Phax	0.013741	1.19551
20300	Ccl25	0.25753	1.19545
12091	Glb1	0.5	1.19532
83964	Jam3	0.188769	1.19529
19305	Pex5	0.153988	1.19526
69155	1810030O07Rik	0.18868	1.1952
66278	Smim20	0.522621	1.1952
20196	S100a13	0.393963	1.19503
20595	Smn1	0.488497	1.19502
229714	Gpr61	0.284992	1.19491
68776	Taf11	0.62066	1.19486
56748	Nfu1	0.129504	1.19481
654822	D330041H03Rik	0.237839	1.19468
100233175	AK010878	0.723007	1.19466
67707	Mrpl24	0.169872	1.19449
100379145	Snora23	0.0997523	1.19447
76357	Trmt5	0.685326	1.19443
66074	Tmem167	0.391598	1.19441
19090	Prkdc	0.00987107	1.1944
217012	Unc45b	0.3569	1.19437
68114	Mum1	0.31391	1.19435
71365	Pdss2	0.422224	1.19435
71835	Lancl2	0.0586696	1.19432
104184	Blmh	0.0122805	1.19422
52708	Zfp410	0.0337293	1.194
22296	Vmn1r51	0.560446	1.19399
73991	Atl1	0.161621	1.19395
12647	Chat	0.0750623	1.19373
12628	Cfh	0.312458	1.19362
73916	Ift57	0.197867	1.19362
66973	Mrps18b	0.323789	1.1934
243912	Hspb6	0.158992	1.19333
23943	Esyt1	0.204045	1.19323
320343	Lypd6	0.345261	1.19312
69253	Hspb2	0.184069	1.19303
338467	Morc3	0.0912952	1.19294
16412	Itgb1	0.249048	1.19291
78100	Msantd4	0.310439	1.19288
270084	Lpcat2	0.0841208	1.19262
385253	Igkv4-55	0.156519	1.19253
97064	Wwtr1	0.214234	1.19251
69241	Polr2d	0.350911	1.19245
103080	Sept10	0.0404592	1.19241
107753	Lgals2	0.326187	1.19228
66306	Fam53c	0.41913	1.19217
19070	Mob4	0.513501	1.19215
18519	Kat2b	0.272611	1.19208
74326	Hnrnpr	0.146964	1.19196
109054	Pfdn4	0.328348	1.19196
13626	Eed	0.115067	1.19164
67973	Mphosph10	0.13869	1.19145
16324	Inhbb	0.326687	1.19127
26368	Ceacam9	0.0976173	1.19126
68032	Emc4	0.0905881	1.19095
242443	Grin3a	0.498513	1.1908
71740	Pvrl4	0.522862	1.1907
17217	Mcm4	0.120897	1.19068
107272	Psat1	0.462202	1.19058
72308	Brf1	0.220098	1.19044
96957	Tmem62	0.242211	1.19042
67890	Ufm1	0.505483	1.19035
19177	Psmb7	0.491605	1.19034
19356	Rad17	0.333772	1.19027
406220	Krt77	0.0827032	1.19025
66622	Ubr7	0.419634	1.18997
20450	St8sia2	0.0607555	1.1899
171183	Vmn1r37	0.0979859	1.1899
231123	Haus3	0.262655	1.18979
545260	Arsi	0.263023	1.18961
19255	Ptpn2	0.287836	1.1896
320351	Tmem251	0.16413	1.18957
74778	Rrp7a	0.176122	1.18946
233789	Smg1	0.312509	1.18942
68260	Trmt12	0.732237	1.18938
216984	Evi2b	0.147998	1.18927
11987	Slc7a1	0.252076	1.18927
23908	Hs2st1	0.267447	1.18915
216198	Tcp11l2	0.124743	1.18911
272589	Tbcel	0.497013	1.1891
23964	Tenm2	0.0425262	1.18909
98733	Obsl1	0.453833	1.18892
84095	Pi4k2a	0.012036	1.18891
21969	Top1	0.152426	1.1889
218335	Clptm1l	0.147149	1.18875
69162	Sec31a	0.176164	1.18872
212569	Zfp273	0.232746	1.18866
71101	Uvssa	0.258969	1.18863
628098	Ighv5-12-4	0.20938	1.18862
18194	Nsdhl	0.193879	1.1886
76582	Ipo11	0.309463	1.18858
57330	Gigyf1	0.196173	1.18854
68026	2810417H13Rik	0.592099	1.18844
21745	Tep1	0.199044	1.18844
75604	Tm4sf5	0.0838263	1.18841
13078	Cyp1b1	0.517424	1.18833
246746	Cd300lf	0.457423	1.18811
230099	Car9	0.694671	1.18805
219134	Shisa2	0.068017	1.18805
66205	Cd302	0.620221	1.18802
69150	Snx4	0.367999	1.1879
54616	Extl3	0.52275	1.18783
56459	Sae1	0.12111	1.18782
66181	Nop10	0.337916	1.18771
75410	Wbp7	0.366176	1.18766
17765	Mtf2	0.198119	1.18763
108832	Tmem74b	0.132031	1.18763
107769	Tm6sf1	0.302516	1.18754
66249	Pno1	0.397723	1.18747
16191	Il5	0.0254468	1.18744
50909	C1ra	0.199808	1.18742
434234	2610020H08Rik	0.10641	1.18739
216739	Acsl6	0.22744	1.18734
69934	Trmt10b	0.0190642	1.18721
19771	Rlbp1	0.181263	1.18718
75422	Mettl5	0.574755	1.18705
11979	Atp7b	0.0651358	1.18701
66953	Cdca7	0.530575	1.18701
19428	Rasl2-9	0.347241	1.18698
68146	Arl13b	0.565368	1.18696
76773	Wdyhv1	0.305963	1.18689
79560	Ublcp1	0.353792	1.18679
104662	Tsr1	0.237152	1.18677
74051	Steap2	0.284801	1.18674
19063	Ppt1	0.204029	1.18673
97998	Deptor	0.418311	1.18671
11784	Apba2	0.39918	1.18664
70808	4632415L05Rik	0.357405	1.18658
19336	Rab24	0.247932	1.18658
68948	Fam216a	0.550197	1.18654
69928	Apitd1	0.0594833	1.18647
330513	Gm5114	0.019839	1.18638
258668	Olfr823	0.464682	1.18637
11811	Apobec2	0.0873527	1.18634
69709	Ptrhd1	0.196929	1.18634
233899	Gm166	0.0388592	1.18629
282619	Sbsn	0.477362	1.18628
246710	Rhobtb2	0.263836	1.18603
77300	Raph1	0.294301	1.18602
18175	Nrap	0.180768	1.18582
71914	Antxr2	0.191329	1.1858
234734	Aars	0.0709141	1.18574
110172	Slc35b1	0.103883	1.18565
64704	Htra2	0.122304	1.18548
100503402		0.399112	1.18548
14163	Fgd1	0.511598	1.18526
408066	BC067074	0.297345	1.18521
13586	Ear1	0.167424	1.18518
58242	Nudt11	0.714137	1.18518
16814	Lbx1	0.522629	1.18504
69639	Exosc8	0.0614025	1.18477
19106	Eif2ak2	0.741469	1.18472
67299	Dock7	0.256302	1.18467
208211	Alg1	0.443069	1.18464
245877	Map7d1	0.122336	1.18445
108961	E2f8	0.0390614	1.18436
77605	H2afv	0.267682	1.18436
227615	Tmem203	0.342652	1.1842
235610	Atrip	0.150222	1.18413
667103	Gm13570	0.55449	1.18394
68774	Ms4a6d	0.841024	1.18392
69732	2410018L13Rik	0.266271	1.1838
110960	Tars	0.11228	1.18375
384185	Arl9	0.312617	1.18361
98710	Rabif	0.0955565	1.18361
14670	Gnl1	0.0418673	1.18347
[truncated: 19,226 more rows]
