# Supplementary material for: Six Homeoproteins and a linc-RNA at the Fast MYH Locus Lock Fast Myofiber Terminal Phenotype
Source: PLoS Genet. 2014 May 22;10(5):e1004386. doi: 10.1371/journal.pgen.1004386 (PMC4031048; doi:10.1371/journal.pgen.1004386)
Supplement: Table S2 — Microarrays analysis of GP muscles of cSix1. (XLS) [file pgen.1004386.s008.xls]

## Sheet: gas_KOvsgas_WT_GeneAnnotations(
GeneID	Symbol	p-value(gas * KO vs. gas * WT)	Fold-Change(gas * KO vs. gas * WT)
66402	Sln	3.10237e-06	24.0204
243078	Tecrl	3.87275e-05	4.89817
29813	Zfp385a	7.03414e-08	4.12989
67821	Atp1b4	2.3965e-05	4.12565
14409	Gabrr2	0.000195347	4.08182
73884	Zdbf2	0.000213238	4.04622
17263	Meg3	0.000253358	3.83648
723857	Mir377	2.17556e-05	3.38961
100303646	AF357355	0.00118901	3.32584
13809	Enpep	3.02836e-07	3.29666
12374	Casr	3.10883e-06	3.2879
13180	Pcbd1	0.00901935	3.23917
76421	1700028K03Rik	9.75772e-05	3.17156
107769	Tm6sf1	0.00112427	3.03328
70021	Nt5dc2	0.000154193	2.9887
241391	Galnt5	0.00224667	2.93406
12394	Runx1	0.00328765	2.92633
20716	Serpina3n	0.00086467	2.89747
17060	Blnk	2.50799e-06	2.83358
21956	Tnnt2	0.00161157	2.83149
21924	Tnnc1	1.85214e-05	2.78238
56839	Lgi1	4.55953e-05	2.77194
723912	Mir382	7.46394e-05	2.74697
59069	Tpm3	2.93006e-06	2.73822
21955	Tnnt1	1.25641e-05	2.71635
20344	Selp	0.0895457	2.62081
140781	Myh7	2.33199e-06	2.52002
20378	Frzb	0.000456305	2.46774
214425	Cilp	0.000199506	2.41187
211945	Plekhh1	4.96095e-05	2.39224
18113	Nnmt	1.84821e-06	2.30559
16819	Lcn2	0.00296698	2.2684
170676	Peg10	0.000841311	2.25446
107765	Ankrd1	0.0682872	2.24596
387152	Mir134	2.78446e-06	2.24202
723839	Mir323	9.0827e-05	2.24103
57440	Ehd3	0.000277971	2.2403
21952	Tnni1	7.33651e-06	2.20574
100034251	Wfdc17	0.00495849	2.19334
93726	Ear11	0.0790624	2.19179
216459	Myl6b	0.00494816	2.17418
11449	Chrng	0.00244988	2.15968
11717	Ampd3	0.000325965	2.15499
12575	Cdkn1a	0.00747095	2.12838
20296	Ccl2	0.0442403	2.12295
26434	Prnd	0.0222454	2.11898
231252	Chrna9	0.0364913	2.11225
110876	Scn2a1	0.000183205	2.10666
723846	Mir341	0.000105347	2.08627
408066	BC067074	0.0027645	2.07937
50706	Postn	0.0248173	2.07698
104158	Ces1d	0.0110311	2.0552
20649	Sntb1	0.00549842	2.05366
207911	Mchr1	0.00888616	2.04833
14727	Gp49a	0.0457452	2.04491
17906	Myl2	4.14435e-06	2.03609
170786	Cd209a	0.0185416	2.03563
107272	Psat1	0.0037498	2.03406
16002	Igf2	0.000314605	2.03223
12514	Cd68	0.0361855	2.03023
74100	Arpp21	0.000590666	2.02103
69480	Ttc9	0.00591251	2.01881
13197	Gadd45a	0.000719725	2.01871
100038909	Gm14548	0.0931649	2.01593
19141	Lgmn	0.00676758	2.00238
11600	Angpt1	4.56693e-05	2.00214
723940	Mir487b	0.00440059	1.99974
12267	C3ar1	0.0438947	1.99752
209212	Osgin2	0.00823963	1.9925
16792	Laptm5	0.0113001	1.99042
20306	Ccl7	0.0830179	1.98822
723843	Mir337	0.000867384	1.98659
13830	Stom	0.000164347	1.97718
17885	Myh8	0.00209543	1.96586
13587	Ear2	0.0701913	1.96454
72301	1810041L15Rik	3.92795e-05	1.96103
279572	Tlr13	0.0305224	1.95541
68162	A930003A15Rik	0.0142768	1.95352
11746	Anxa4	0.0155301	1.94875
353211	Prune2	0.0567179	1.93817
11938	Atp2a2	5.04245e-06	1.93397
751555	Mir665	0.00111473	1.93378
723859	Mir380	0.000291554	1.93075
231098	Dnajc5g	0.0303182	1.92446
67092	Gatm	0.00100168	1.92179
11761	Aox1	0.000927582	1.91065
245527	Eda2r	0.0197045	1.9037
319859	E030011O05Rik	0.0357007	1.90276
667550	Igkv10-94	0.0685131	1.8935
19024	Ppfibp2	3.06812e-06	1.87346
394432	Ugt1a7c	0.0472099	1.87245
76952	Nt5c2	0.000127635	1.85991
215113	Slc43a2	0.00135227	1.85379
12508	Cd53	0.0123708	1.84688
76884	Cyfip2	0.00504703	1.84295
216984	Evi2b	0.00548141	1.84079
100043123	Gm11710	0.0159968	1.834
72269	Cda	0.0592604	1.83298
23880	Fyb	0.00415988	1.82186
241128	Fam124b	0.00820033	1.81402
12373	Casq2	0.0259252	1.81346
110895	Slc9a4	0.0231869	1.80864
17896	Myl4	0.0169518	1.80582
15439	Hp	0.0103875	1.80431
170835	Inpp5j	0.000159087	1.80236
11447	Chrnd	0.000129211	1.80219
245195	Retnlg	0.013378	1.79524
14664	Slc6a9	0.00799726	1.79318
50786	Hs6st2	5.73786e-05	1.79153
20192	Ryr3	0.00635382	1.79073
12983	Csf2rb	0.00534263	1.79027
100217428	Snord57	0.0034919	1.7884
74511	Lrrc17	0.009038	1.78705
20539	Slc7a5	0.00437836	1.78234
72512	Tmem173	0.00584343	1.77996
780938	Ighv8-8	0.0628061	1.77852
73149	Clec4a3	0.0240671	1.77667
629383	Gm6969	0.101302	1.77618
12051	Bcl3	0.00762286	1.76893
12523	Cd84	0.0362135	1.76458
17533	Mrc1	0.00900503	1.76203
12984	Csf2rb2	0.0141204	1.7616
14130	Fcgr2b	0.000767325	1.7579
18406	Orm2	0.0256592	1.75782
13175	Dclk1	0.00063794	1.75672
723854	Mir370	0.00970796	1.75662
20375	Sfpi1	0.0198214	1.75529
20135	Rrm2	0.0267722	1.75161
104886	Rab15	0.000933415	1.74946
14744	Gpr65	0.0249743	1.74854
20620	Plk2	0.054949	1.7483
18227	Nr4a2	0.0881445	1.74706
72961	Slc17a7	0.000177701	1.74454
68549	Sgol2	0.00742641	1.74098
20305	Ccl6	0.0492263	1.73836
56193	Plek	0.0350552	1.73749
73656	Ms4a6c	0.022658	1.72866
23984	Pde10a	0.000254429	1.72591
13733	Emr1	0.0365313	1.7197
13058	Cybb	0.0169229	1.7193
13423	Dnase2a	0.000151925	1.71662
11435	Chrna1	0.0484433	1.71641
20652	Soat1	0.00811979	1.71619
14127	Fcer1g	0.0118818	1.71537
20308	Ccl9	0.0457828	1.71397
18111	Nnat	0.0491723	1.70704
71710	Lrrcc1	0.250325	1.70484
12428	Ccna2	0.004152	1.70166
57262	Retnla	0.0910694	1.69682
19264	Ptprc	0.00528008	1.69272
22234	Ugcg	6.96803e-05	1.6895
16011	Igfbp5	0.023582	1.68868
17105	Lyz2	0.0470879	1.68842
100038363	F630028O10Rik	0.135619	1.68343
17897	Myl3	3.06587e-05	1.68016
723833	Mir300	0.000569084	1.67963
11687	Alox15	0.0417396	1.6794
18616	Peg3	0.0320433	1.67827
235283	Gramd1b	0.00356084	1.6779
53610	Nono	0.0694755	1.67597
17916	Myo1f	0.0145693	1.67508
791403	D830015G02Rik	0.000900666	1.67198
56741	Igdcc4	0.000147727	1.66873
21679	Tead4	0.0034286	1.65961
76915	Mnd1	0.186301	1.65933
14051	Eya4	0.00179746	1.65654
244071	Agbl1	0.00458495	1.65416
18826	Lcp1	0.130266	1.65379
13009	Csrp3	0.0628849	1.65339
76773	Wdyhv1	0.000697967	1.65264
12192	Zfp36l1	0.010173	1.65196
16186	Il2rg	0.00897568	1.64529
66515	Cul7	0.00212352	1.64334
78444	Pgpep1l	0.0423422	1.64312
18712	Pim1	0.000934892	1.63909
20302	Ccl3	0.0725536	1.63901
64176	Sv2b	0.0887933	1.63822
68678	Smtnl1	9.90364e-05	1.6337
20750	Spp1	0.266867	1.63151
52570	Ccdc69	0.0232051	1.63149
20250	Scd2	0.00576002	1.63091
16625	Serpina3c	0.0558311	1.6291
80719	Igsf6	0.00812223	1.62761
54132	Pdlim1	0.00147362	1.62562
66240	Kcne1l	0.0175483	1.62246
107373	Fam111a	0.0257936	1.62142
17110	Lyz1	0.0739304	1.6213
12759	Clu	0.0209655	1.62106
16190	Il4ra	0.00471471	1.61873
723875	Mir485	0.00112207	1.61726
74646	Spsb1	0.00059397	1.617
77592	4931406H21Rik	0.13336	1.61283
23833	Cd52	0.132039	1.61135
13386	Dlk1	0.00531716	1.61089
20088	Rps24	0.114246	1.60888
242481	Palm2	0.00540761	1.60807
78889	Wsb1	0.00158007	1.60713
11303	Abca1	0.00546439	1.60606
14200	Fhl2	0.000385362	1.60575
67784	Plxnd1	0.00391727	1.60322
94176	Dock2	0.0465733	1.60172
13731	Emp2	0.00250758	1.60059
13653	Egr1	0.252326	1.59672
14778	Gpx3	0.0538981	1.59649
216161	Sbno2	0.0127347	1.59483
319183	Hist1h2bj	0.122958	1.59126
15902	Id2	0.107519	1.59126
76747	Dapl1	0.0419047	1.59002
723913	Mir412	0.000249655	1.58927
16409	Itgam	0.0689465	1.58896
56470	Rgs19	0.00821474	1.58471
16822	Lcp2	0.00663779	1.58394
545428	Ccdc141	0.00220927	1.58189
12631	Cfl1	0.0433789	1.58132
98878	Ehd4	0.065099	1.58028
21857	Timp1	0.196356	1.58004
66139	Tmem8c	0.0373254	1.57823
76293	Mfap4	0.128423	1.57747
668940	Myh7b	0.000796656	1.57691
58200	Ppp1r1a	0.00871945	1.57605
171207	Arhgap4	0.0505111	1.57595
208727	Hdac4	0.00496337	1.57579
105171	Arrdc3	0.0228106	1.57578
18301	Fxyd5	0.0103882	1.57569
68774	Ms4a6d	0.0363587	1.57465
14871	Gstt1	5.86554e-05	1.57438
17381	Mmp12	0.126215	1.5738
12257	Tspo	0.0091736	1.57226
17294	Mest	0.0436997	1.57154
21898	Tlr4	0.0585728	1.5706
545847	Igkv14-111	0.247328	1.56997
231805	Pilra	0.0472695	1.5696
93677	Lmod2	0.00280148	1.56881
20491	Sla	0.00851284	1.56804
56619	Clec4e	0.0708615	1.56751
94092	Trim16	0.00016184	1.56657
105785	Kdelr3	0.0131226	1.56607
19261	Sirpa	0.0188789	1.56409
14118	Fbn1	0.00790382	1.56234
75458	Cklf	0.017036	1.56157
17084	Ly86	0.0342662	1.56084
723880	Mir540	0.00253972	1.55996
105855	Nckap1l	0.0750633	1.55596
69675	Pxdn	0.0686706	1.55023
13003	Vcan	0.0370639	1.54954
100503043	Armcx4	0.000151207	1.54838
56452	Orc6	0.000326231	1.54809
14728	Lilrb4	0.107247	1.54642
723858	Mir379	0.000825571	1.54368
11501	Adam8	0.0816817	1.54204
16414	Itgb2	0.111249	1.54135
16411	Itgax	0.0207355	1.54033
627280	Vmn1r90	0.0158219	1.53875
12409	Cbr2	0.0106052	1.53726
57742	Abhd1	0.196129	1.53604
16197	Il7r	0.146314	1.5353
12825	Col3a1	0.0487761	1.53475
227929	Cytip	0.0293294	1.53461
13014	Cstb	0.0209564	1.53452
76898	B3gat1	0.00898682	1.53423
56644	Clec7a	0.0252195	1.53353
224454	Zdhhc14	0.00192998	1.53279
12772	Ccr2	0.063904	1.53187
67512	Agpat2	0.0473908	1.53177
14131	Fcgr3	0.00417335	1.53174
17476	Mpeg1	0.232479	1.52948
12332	Capg	0.0731133	1.52524
66898	Baiap2l1	0.0188597	1.52521
16854	Lgals3	0.187557	1.52501
14268	Fn1	0.0357275	1.52496
12842	Col1a1	0.0585359	1.52425
12873	Cpa3	0.0397822	1.52396
218756	Slc4a7	0.103837	1.52335
140493	Kcnn3	0.0293475	1.52115
11747	Anxa5	0.00578832	1.51965
18140	Uhrf1	0.00900843	1.5175
52502	Carhsp1	0.00444892	1.51654
12227	Btg2	0.0714128	1.51653
208111	9830147E19Rik	0.298318	1.51605
20288	Msr1	0.094816	1.51585
66943	Pqlc1	0.0141952	1.51542
234736	Rfwd3	0.0256066	1.51542
16519	Kcnj3	0.0177413	1.51415
19088	Prkar2b	0.0572769	1.51313
17691	Sik1	0.0715332	1.51283
17345	Mki67	0.00763025	1.51229
76257	Slc38a3	0.00965553	1.51088
231532	Arhgap24	7.19679e-05	1.51066
19130	Prox1	0.093679	1.50986
723917	Mir539	0.0113147	1.50969
17869	Myc	0.00883996	1.50961
11810	Apobec1	0.0928311	1.50723
17174	Masp1	0.0112003	1.50648
65972	Ifi30	0.037873	1.50628
69310	Pacrg	0.0267455	1.50575
57258	Xpo4	0.0067288	1.50372
12571	Cdk6	0.0131715	1.50329
66589	Ube2v1	0.136468	1.50315
21346	Tagln2	0.00937456	1.50166
12960	Crybb1	2.5427e-05	1.49726
12843	Col1a2	0.0339126	1.49708
14373	G0s2	0.00274899	1.49673
52065	Mfhas1	0.0154268	1.49637
16404	Itga7	0.0061972	1.49513
11639	Ak4	0.0230637	1.49292
18129	Notch2	0.0100603	1.49283
21897	Tlr1	0.0856303	1.49278
14955	H19	0.000441522	1.49236
21825	Thbs1	0.10749	1.4921
12260	C1qb	0.00270733	1.49166
15894	Icam1	0.192606	1.48931
192657	Ell2	0.172302	1.48802
81799	C1qtnf3	0.00674259	1.48782
14086	Fscn1	0.00223644	1.48633
233406	Prc1	0.00128105	1.48611
192163	Pcdha3	0.0379471	1.48509
93695	Gpnmb	0.302386	1.48478
20195	S100a11	0.23644	1.48429
12298	Cacnb4	0.0487655	1.4842
21937	Tnfrsf1a	0.00202129	1.48357
20666	Sox11	0.00796675	1.48303
723933	Mir369	0.00322778	1.48171
67865	Rgs10	0.0171743	1.48073
227120	Plcl1	0.0141494	1.47842
21824	Thbd	0.0398432	1.47835
70110	Ifi35	0.0918389	1.47827
320913	Trdv2-2	0.0585089	1.47818
230991	B930041F14Rik	0.00557012	1.47743
14726	Pdpn	0.0266983	1.4771
381835	Gm1078	0.224173	1.47507
94275	Maged1	0.0541935	1.47445
59006	Myoz2	0.000608614	1.47393
65019	Rpl23	0.0693419	1.47002
12702	Socs3	0.0395316	1.46986
80891	Fcrls	0.0642346	1.46977
14961	H2-Ab1	0.0667661	1.46917
12489	Cd33	0.00468029	1.46877
18173	Slc11a1	0.0187102	1.4663
22228	Ucp2	0.00863941	1.46627
433229	Gm5514	0.0943334	1.46606
19248	Ptpn12	0.00836163	1.46474
66905	Plin3	0.0271256	1.46431
110006	Gusb	0.0364166	1.46417
234577	Cpne2	0.0231984	1.46412
432460	Gm5423	0.0391701	1.46411
109019	Nabp1	0.0417042	1.46355
74145	F13a1	0.00333156	1.46346
80909	Gatsl2	0.0234038	1.4629
11829	Aqp4	0.0525377	1.46234
56043	Akr1e1	0.162266	1.46142
18733	Lilrb3	0.0487999	1.45934
108150	Galnt7	0.0319256	1.45827
13723	Emb	0.180279	1.45808
12771	Ccr3	0.0286557	1.45793
16331	Inpp5d	0.0261062	1.45703
17927	Myod1	0.0320587	1.45677
56722	Litaf	0.00937697	1.45664
12363	Casp4	0.188841	1.45633
16177	Il1r1	0.0467067	1.4558
20198	S100a4	0.121345	1.45579
14067	F5	0.0534199	1.45531
17079	Cd180	0.121618	1.455
67103	Ptgr1	0.132438	1.45477
81896	Ift122	0.0282676	1.45456
241494	Zfp385b	0.00660029	1.45415
24063	Spry1	0.0415478	1.45317
72461	Prcp	0.054591	1.4524
21973	Top2a	0.0156272	1.45231
11690	Alox5ap	0.0860469	1.45159
12837	Col8a1	0.00828976	1.45104
13107	Cyp2f2	0.093019	1.45093
18636	Cfp	0.0132745	1.44929
68318	Aph1c	0.0413986	1.44921
23872	Ets2	0.187078	1.44877
19267	Ptpre	0.00201996	1.44876
22329	Vcam1	0.154641	1.44857
70717	Medag	0.0182901	1.4485
56437	Rrad	0.269386	1.44818
77604	Rbm12b2	0.173991	1.44755
17096	Lyn	0.104266	1.44701
77578	Bcl9	0.00788384	1.4466
228482	Arhgap11a	0.0221105	1.4464
12521	Cd82	0.00810802	1.44415
12818	Col14a1	0.00047392	1.44319
13132	Dab2	0.0971301	1.44274
12505	Cd44	0.0801935	1.44257
105892	9030619P08Rik	0.0891971	1.44225
93761	Smarca1	0.0517572	1.4416
12721	Coro1a	0.0458943	1.44096
76820	Fam49a	0.0686439	1.43997
66929	Asf1b	0.00208835	1.43971
13057	Cyba	0.0571114	1.4394
16149	Cd74	0.0253041	1.43908
382062	AB124611	0.0245724	1.43678
14425	Galnt3	0.187984	1.43646
18600	Padi2	0.251676	1.43621
12443	Ccnd1	0.0186289	1.43571
67896	Ccdc80	0.00390192	1.43518
723842	Mir329	0.00178811	1.43506
17952	Naip6	0.0770462	1.43479
723866	Mir431	0.0130488	1.43388
13040	Ctss	0.0840103	1.4327
16835	Ldlr	0.00680809	1.43158
102954	Nudt10	0.066914	1.43106
11783	Apaf1	0.087912	1.43091
232413	Clec12a	0.232578	1.43091
30955	Pik3cg	0.00911898	1.42962
26381	Esrrg	0.0279375	1.42951
17312	Clec10a	0.163142	1.42921
21803	Tgfb1	0.0698678	1.42888
69635	Dapk1	0.0119267	1.42842
751539	Mir679	0.0208208	1.42726
19012	Ppap2a	0.00151666	1.42724
54635	Pdgfc	0.00395284	1.42688
11853	Rhoc	0.007937	1.42675
268396	Sh3pxd2b	0.0320534	1.42674
226040	Tmem252	0.151171	1.42636
16898	Rps2	1.53932e-06	1.42543
619697	Vmn2r116	0.165679	1.42505
16832	Ldhb	0.0720637	1.42489
14314	Fstl1	0.0023006	1.42393
94089	Trim7	0.0371624	1.42259
751522	Mir495	0.0185518	1.42258
19043	Ppm1b	0.038459	1.42239
234593	Ndrg4	0.026068	1.42202
216864	Mgl2	0.00398412	1.4209
22030	Traf2	0.0096354	1.42081
666907	Ms4a4a	0.119047	1.41984
12193	Zfp36l2	0.0152161	1.41966
80876	Ifitm2	0.00318554	1.41955
723881	Mir543	0.00209018	1.41879
74761	Mxra8	0.00583596	1.4183
11443	Chrnb1	0.0188082	1.41772
68026	2810417H13Rik	0.0478125	1.41721
229473	D930015E06Rik	0.0124747	1.41713
26878	B3galt2	0.0479653	1.41627
105653	Phyhip	0.0403914	1.41625
15976	Ifnar2	0.0136105	1.41614
544963	Iqgap2	0.00677531	1.41539
170743	Tlr7	0.0572759	1.41532
16164	Il13ra1	0.0106001	1.41377
378472	Vaultrc5	0.0303533	1.41355
277414	Trp53i11	0.232487	1.41126
654820	G530011O06Rik	0.196303	1.4112
58223	Mmp19	0.0567534	1.41083
56744	Pf4	0.0330388	1.40786
26360	Angptl2	0.0727565	1.40743
76650	Srxn1	0.214539	1.40722
26410	Map3k8	0.0056396	1.40701
233571	P2ry6	0.0867763	1.40473
12512	Cd63	0.006465	1.40457
56349	Net1	0.00672771	1.40435
213391	Rassf4	0.0275643	1.40417
16477	Junb	0.0370041	1.40376
11658	Alcam	0.0845649	1.40344
17064	Cd93	0.0606164	1.40343
20474	Six4	0.00449319	1.4031
225182	Rbbp8	0.0667945	1.40229
65963	Tmem176b	0.0108164	1.40222
69581	Rhou	0.0141408	1.40202
100039139	Ccdc152	0.154688	1.40092
13039	Ctsl	0.0126342	1.40091
18438	P2rx4	0.0207043	1.40083
18799	Plcd1	0.0446816	1.40063
100532	Rell1	0.033546	1.40036
241447	Cers6	0.0325459	1.40006
11796	Birc3	0.0394977	1.39979
382551	Cd300lh	0.0286629	1.39967
18124	Nr4a3	0.45445	1.39951
51944	Knstrn	0.00304233	1.39931
21933	Tnfrsf10b	0.0176651	1.3993
68394	Ccdc163	0.00712433	1.39925
394436	Ugt1a1	0.169803	1.39782
70720	6330407A03Rik	0.0676928	1.3973
12306	Anxa2	0.0493644	1.39608
67425	Eps8l1	0.0973871	1.39547
16172	Il17ra	0.000459487	1.39505
77864	Ypel2	0.0295766	1.39489
170744	Tlr8	0.0406157	1.39355
50530	Mfap5	0.00509464	1.39221
14017	Evi2a	0.0938023	1.39202
74741	C2cd5	0.0280145	1.39188
13732	Emp3	0.0368477	1.3917
83924	Gpr137b	0.211203	1.39169
74732	Stx11	0.0686616	1.39162
67771	Arpc5	0.0309638	1.39119
66952	2310030G06Rik	0.0247363	1.38938
17928	Myog	0.00785798	1.38927
231253	9130230L23Rik	0.0129454	1.38886
21835	Thrsp	0.0374891	1.38863
69774	Ms4a6b	0.085376	1.38748
108961	E2f8	0.00624644	1.38722
66494	Prelid1	0.0350089	1.38717
30938	Fgd3	0.00248967	1.38686
69219	Ddah1	0.0303609	1.38519
12029	Bcl6b	0.129577	1.38492
83671	Sytl2	0.102765	1.38434
67888	Tmem100	0.234247	1.38379
234779	Plcg2	0.0285033	1.3836
13244	Degs1	0.0139169	1.38335
14579	Gem	0.117056	1.38334
277360	Prex1	0.00240845	1.38299
20345	Selplg	0.151518	1.38255
320268	B930095G15Rik	0.0877987	1.38203
20347	Sema3b	0.0012191	1.38176
140570	Plxnb2	0.018803	1.38073
242341	Atp6v0d2	0.210529	1.38069
22038	Plscr1	0.0976447	1.38019
333564	Fndc3c1	0.0221326	1.37918
331004	Slc9a9	0.0137192	1.37864
20971	Sdc4	0.00190083	1.37781
93734	Mpv17l	0.010297	1.37728
66174	Nudt14	0.024809	1.37608
12978	Csf1r	0.0463912	1.37592
20510	Slc1a1	0.00098237	1.37474
213742	Xist	0.857907	1.37452
17874	Myd88	0.0417554	1.37392
16852	Lgals1	0.0615461	1.3737
319169	Hist1h2ak	0.0165261	1.37283
217305	Cd300ld	0.0576677	1.37277
22154	Tubb5	0.00448663	1.37268
64214	Rgs18	0.0408507	1.37183
12765	Cxcr2	0.0288046	1.37153
19354	Rac2	0.0525207	1.37126
27361	Msrb1	0.157843	1.37118
14284	Fosl2	0.0521171	1.37089
17160	Man2b2	0.0138851	1.37082
269799	Clec4a1	0.111443	1.37078
242050	Igsf10	0.0165065	1.3704
13038	Ctsk	0.148672	1.36966
70031	Cmtm8	0.123711	1.36878
72054	Cyp4f18	0.0445879	1.368
19035	Ppib	0.00880955	1.36789
22352	Vim	0.00912265	1.36768
69713	Pin4	0.498831	1.36742
12311	Calcr	0.045382	1.36644
22177	Tyrobp	0.166023	1.36635
54353	Skap2	0.00974875	1.36593
244757	Glb1l2	0.214636	1.36501
244698	Hephl1	0.40765	1.36489
353310	Zfp703	0.00218219	1.36465
140795	P2ry14	0.0320256	1.36439
319179	Hist1h2be	0.148615	1.36416
245945	Rbm47	0.00833397	1.36378
69121	Chrdl2	0.0134486	1.36371
16803	Lbp	0.000728042	1.3628
93722	Pcdhga10	0.186094	1.36266
20299	Ccl22	0.034557	1.3623
71819	Kif23	0.00520398	1.36214
18391	Sigmar1	0.0449117	1.36194
19271	Ptprj	0.0541438	1.36126
17967	Ncam1	0.0393566	1.36051
29817	Igfbp7	0.00696253	1.36031
13730	Emp1	0.135001	1.35971
105387	Akr1c14	0.0686588	1.35948
23796	Aplnr	0.452065	1.35925
20130	Rras	0.0188308	1.35899
54712	Plxnc1	0.0821047	1.35848
16661	Krt10	0.299197	1.35827
19205	Ptbp1	0.196841	1.35815
14081	Acsl1	0.00151516	1.35767
14205	Figf	0.00956315	1.35654
380912	Zfp395	0.0379747	1.35642
234797	6430548M08Rik	0.187635	1.35574
66536	Nipsnap3b	0.0308427	1.35518
19204	Ptafr	0.0585931	1.35515
71772	Plbd2	0.00241521	1.3551
107029	Me2	0.0310021	1.35412
108897	Aif1l	0.00634015	1.35381
15368	Hmox1	0.124105	1.35244
71544	Arhgap42	0.0443801	1.3521
14231	Fkbp7	0.00402266	1.3513
15163	Hcls1	0.113957	1.35115
338351	Akap17b	0.033779	1.34881
18984	Por	0.00036932	1.34855
56386	B4galt6	0.108334	1.34845
238875	Gapt	0.0757106	1.34822
16952	Anxa1	0.213608	1.34792
17387	Mmp14	0.0189049	1.34772
12111	Bgn	0.05229	1.34764
320685	Dctd	0.0329795	1.34748
213068	Tmem71	0.184183	1.34743
20085	Rps19	0.0891111	1.34731
22324	Vav1	0.0723431	1.34731
223672	Apol9a	0.0738932	1.34688
56150	Mad2l1	0.148312	1.34681
12804	Cntfr	0.250859	1.34673
229600	BC028528	0.117541	1.34596
17886	Myh9	0.000622244	1.3456
71532	Fam217b	0.0095814	1.34549
20194	S100a10	0.0988395	1.34546
12683	Cidea	0.167706	1.34539
16176	Il1b	0.112865	1.34487
219181	Akap11	0.100472	1.34478
19063	Ppt1	0.0913106	1.34457
13167	Dbi	7.92691e-05	1.34412
27226	Pla2g7	0.11114	1.34412
73723	Sh3bgrl3	0.145702	1.34359
105727	Slc38a1	0.0365811	1.34358
67455	Klhl13	0.104121	1.34304
21426	Tfec	0.104534	1.3428
14544	Gda	0.134786	1.34271
56496	Tspan6	0.307062	1.34264
114301	Palmd	0.238924	1.3412
233046	Rasgrp4	0.0175262	1.3412
14419	Gal	0.0543455	1.34006
19730	Ralgds	0.00410557	1.33973
56615	Mgst1	0.396273	1.33936
72042	Cotl1	0.0748649	1.33921
16155	Il10rb	0.0545773	1.33839
433294	Mettl21c	0.302459	1.33834
75617	Rps25	0.0699861	1.33776
12606	Cebpa	0.0534942	1.33763
26921	Map4k4	0.0189204	1.3373
66341	Eid3	0.324205	1.33722
98496	Pid1	0.0263652	1.33709
18783	Pla2g4a	0.0526504	1.33706
52377	Rcn3	0.0532179	1.3361
242570	Raver2	0.00817265	1.33551
69590	Gpx8	0.00280876	1.33502
94227	Pi15	0.0733949	1.33454
11974	Atp6v0e	0.0264042	1.33441
11910	Atf3	0.145221	1.3343
12527	Cd9	0.00743873	1.33429
12235	Bub1	0.0139461	1.33422
226691	AI607873	0.126994	1.33327
230257	Ptbp3	0.0661796	1.33308
74490	Mamstr	0.0623354	1.33295
17918	Myo5a	0.0637796	1.33283
434197	Fam169b	0.00420899	1.3327
73710	Tubb2b	0.0278782	1.33253
22381	Wbp5	0.09995	1.33208
14735	Gpc4	0.0804122	1.3319
18034	Nfkb2	0.00231538	1.33159
114663	Impa2	0.0210918	1.33143
211550	Tifa	0.0049336	1.33139
52857	Gramd1a	0.0308055	1.33117
50918	Myadm	0.0260362	1.33093
109225	Ms4a7	0.209009	1.33092
71355	Col24a1	0.00969979	1.33019
96957	Tmem62	0.0493517	1.32981
64136	Sdf2l1	0.147515	1.32979
226101	Myof	0.0841799	1.32925
14792	Lpcat3	0.019283	1.32906
20682	Sox9	0.0251258	1.32901
26888	Clec4a2	0.035298	1.32835
320189	9430076C15Rik	0.0645018	1.32655
12331	Cap1	0.084775	1.32655
223453	Dap	0.0644233	1.3262
19128	Pros1	0.0719858	1.32601
109232	Sccpdh	6.04159e-05	1.32569
19734	Rgs16	0.0231568	1.32559
14969	H2-Eb1	0.0163583	1.32506
18414	Osmr	0.135672	1.32485
237847	Rtn4rl1	0.0410943	1.32473
110208	Pgd	0.0115086	1.3244
66857	Plbd1	0.0652437	1.3241
17888	Myh6	0.0208965	1.32407
80287	Apobec3	0.222251	1.32316
69605	Lnp	0.100148	1.32316
21810	Tgfbi	0.0424644	1.32264
380732	Milr1	0.0728292	1.32263
14681	Gnao1	0.00205569	1.32249
18104	Nqo1	0.107019	1.32237
114874	Ddhd1	0.00900506	1.32218
18787	Serpine1	0.140398	1.322
104759	Pld4	0.203574	1.32129
105670	Rcbtb2	0.00898632	1.32123
245020	Slc35g2	0.0040331	1.32048
241633	Atp8b4	0.0426792	1.3202
16948	Lox	0.227171	1.32016
333789	N4bp2	0.0173106	1.31904
380975	Higd1c	0.0939982	1.31797
69875	Ndufa11	0.0191824	1.31765
20850	Stat5a	0.00399699	1.31726
270192	Rab6b	0.211044	1.31714
18557	Cdk18	0.00924126	1.31675
53860	Sept9	0.127789	1.31651
16402	Itga5	0.056717	1.3164
66222	Serpinb1a	0.0883336	1.31612
216001	Micu1	0.0213345	1.31608
20272	Scn7a	0.0840762	1.31588
54445	Unc93b1	0.0363039	1.31516
17883	Myh3	0.154418	1.31502
227696	Phyhd1	0.0733618	1.31483
72634	Tdrkh	0.171644	1.31482
232975	Atp1a3	0.132178	1.3144
14998	H2-DMa	0.100726	1.31427
16889	Lipa	0.0983184	1.31406
109620	Dsp	0.0394919	1.31401
75316	Taf1d	0.209431	1.31393
100044509	Gm14378	0.206159	1.3138
69608	Sec24d	0.0142613	1.31368
52118	Pvr	0.130047	1.31343
26570	Slc7a11	0.0183817	1.31336
751523	Mir668	0.000189896	1.31312
16949	Loxl1	0.02532	1.31301
21844	Tiam1	0.128557	1.31298
23921	Sh2b2	0.018511	1.31282
20289	Scx	0.290985	1.31184
14311	Cidec	0.219735	1.3116
83490	Pik3ap1	0.0256745	1.31145
20343	Sell	0.0100613	1.31141
14783	Grb10	0.00635163	1.31087
268958	Capn11	0.0404211	1.31082
231070	Insig1	0.0869885	1.31068
13036	Ctsh	0.0427509	1.31019
13388	Dll1	0.0403075	1.31012
116939	Pnpla3	0.00703793	1.30937
66058	Tmem176a	0.0545124	1.30928
58194	Sh3kbp1	0.0182103	1.30921
23790	Coro1c	0.0667834	1.30913
56429	Dpt	0.143216	1.3087
192193	Edem1	0.0592303	1.30851
66481	Rps21	0.00905537	1.3085
27060	Tcirg1	0.0612546	1.30831
74048	4632428N05Rik	0.0185112	1.30767
114584	Clic1	0.103224	1.30729
12524	Cd86	0.0415372	1.30668
26432	Plod2	0.162656	1.30633
14186	Fgfr4	0.0179745	1.3061
18857	Pmp2	0.0381178	1.30608
20397	Sgpl1	0.00505168	1.30596
218454	Lhfpl2	0.00642874	1.30563
242517	Gm12597	0.137163	1.30515
20312	Cx3cl1	0.0491983	1.30508
72549	Reep4	0.0282054	1.30496
20358	Sema6a	0.303383	1.30483
19241	Tmsb4x	0.081629	1.30441
15975	Ifnar1	0.0132829	1.30438
74185	Gbe1	0.0201319	1.30407
217558	G2e3	0.170475	1.30366
14824	Grn	0.0344556	1.30314
17159	Man2b1	0.0144255	1.3028
78004	Prr15	0.0203902	1.30264
102595	Plekho2	0.0447317	1.30218
21944	Tnfsf12	0.213775	1.30169
394435	Ugt1a6b	0.0201173	1.30144
79201	Tnfrsf23	0.217609	1.30135
232748	Fam115c	0.00615579	1.30134
108960	Irak2	0.0233974	1.30131
192185	Nadk	0.0930429	1.30126
66102	Cxcl16	0.00274888	1.30115
67554	Slc25a30	0.29538	1.30096
319953	Ttll1	0.0960172	1.3005
18751	Prkcb	0.0213055	1.30048
29875	Iqgap1	0.0786511	1.30046
94045	P2rx5	0.0183664	1.30016
231570	A830010M20Rik	0.0526527	1.29999
78829	Tsc22d4	0.0480998	1.29982
19296	Pvt1	0.0193237	1.29974
22142	Tuba1a	0.0170668	1.29958
69993	Chn2	0.0182076	1.29947
11867	Arpc1b	0.0299476	1.29906
29815	Bcar3	0.00262073	1.29901
232157	Mob1a	0.104576	1.29871
14107	Fat1	0.0359523	1.29858
231507	Plac8	0.162723	1.29796
13019	Ctf1	0.0100125	1.29783
18484	Pam	0.0270749	1.29764
80859	Nfkbiz	0.00163017	1.29753
16773	Lama2	0.0173446	1.2975
13349	Darc	0.183891	1.2973
14421	B4galnt1	0.0859327	1.29718
14276	Folr2	0.028326	1.29707
667754	Ces2d-ps	0.353743	1.29667
22776	Zim1	0.018179	1.29661
74577	Glb1l	0.00581013	1.29656
665700	Hmcn2	0.0288895	1.29636
211651	Fancd2	0.00666647	1.29595
224088	Atp13a3	0.0319348	1.29521
14199	Fhl1	0.00184443	1.29507
96875	Prg4	0.393854	1.29473
15162	Hck	0.0112205	1.29469
244810	AW551984	0.0742118	1.29435
16790	Anpep	0.265816	1.29429
100039532	Gm10029	0.366689	1.29429
16796	Lasp1	0.0763111	1.29428
72804	9130017K11Rik	0.0595979	1.294
13384	Mpp3	0.3201	1.29394
17087	Ly96	0.101533	1.29392
20365	Serf1	0.0743142	1.29357
12798	Cnn2	0.228632	1.29349
723817	Mir133b	0.0342535	1.29346
70546	Zdhhc2	0.371991	1.29343
14710	Gngt2	0.010685	1.29335
56258	Hnrnph2	0.0441353	1.29334
66425	Pcp4l1	0.453357	1.29313
15497	Hsd3b6	0.000834561	1.29237
67393	Cxxc5	0.0402164	1.292
666737	4632427E13Rik	0.0230649	1.29193
68743	Anln	0.00258081	1.29173
67268	Myl12a	0.00228696	1.29161
18753	Prkcd	0.0706015	1.29161
21985	Tpd52	0.0717215	1.2916
70652	Tmem144	0.00164743	1.29158
56743	Lat2	0.0492998	1.29135
102334	Ankrd10	0.0509771	1.29086
12359	Cat	0.00617539	1.2908
106766	Stap2	0.0822255	1.29072
320207	Pik3r5	0.0146448	1.29023
68792	Srpx2	0.0477048	1.29011
230234	BC026590	0.0087696	1.28989
12894	Cpt1a	0.116228	1.28985
67276	Eri1	0.0895859	1.28939
54141	Spag5	0.00871932	1.28921
235041	Kank2	0.00683056	1.28898
24064	Spry2	0.00651969	1.28889
26563	Ror1	0.0763482	1.28861
20229	Sat1	0.0437798	1.28854
19696	Rel	0.115683	1.28836
26897	Acot1	0.110312	1.28822
29810	Bag3	0.0215376	1.28807
93685	Entpd7	0.0840224	1.28776
57781	Cd200r1	0.0853374	1.28743
15482	Hspa1l	0.0254602	1.28722
215387	Ncaph	0.0767003	1.28697
16400	Itga3	0.00590629	1.28651
13627	Eef1a1	0.000904676	1.28648
22634	Plagl1	0.0858771	1.28623
23999	Twf2	0.00210011	1.2857
18974	Pole2	0.0556397	1.28424
231807	BC037034	0.0100709	1.28418
22590	Xpa	0.0438672	1.28405
381308	Mnda	0.183115	1.28392
108943	Trmt10a	0.00949141	1.2838
16551	Kif11	0.0108336	1.28378
20016	Polr1c	0.0301382	1.2837
14187	Akr1b8	0.155482	1.28322
14960	H2-Aa	0.182552	1.283
20963	Syk	0.0505792	1.28299
209131	Snx30	0.0936526	1.28255
15469	Prmt1	0.0415057	1.28243
52331	Stbd1	0.155706	1.28239
20502	Slc16a2	0.020958	1.28237
18950	Pnp	0.0974676	1.28221
17984	Ndn	0.0386701	1.28214
18858	Pmp22	0.00927852	1.28174
67742	Samsn1	0.0346695	1.28156
20788	Srebf2	0.00852896	1.28108
114249	Npnt	0.0871552	1.28068
19016	Pparg	0.100284	1.28068
213006	Mfsd4	0.0813225	1.28057
15945	Cxcl10	0.232301	1.28034
74760	Rab3il1	0.0208373	1.27994
192678	Rassf3	0.0292691	1.27991
23945	Mgll	0.0673918	1.27962
100182	Akna	0.0239599	1.27952
213760	Prepl	0.112345	1.27943
70153	2210016F16Rik	0.0102432	1.2792
11857	Arhgdib	0.115414	1.27919
107305	Vps37c	0.0158094	1.27911
216869	Arrb2	0.131131	1.27881
78286	Nav2	0.0542086	1.27878
100041194	Ahnak2	0.20763	1.27835
16480	Jup	0.00102548	1.27822
20379	Sfrp4	0.353476	1.27817
68180	Hyi	0.128529	1.278
57357	Srd5a3	0.0640565	1.27792
12226	Btg1	0.0807794	1.27779
387146	Mir127	0.0251611	1.27758
223753	Cerk	0.0414852	1.27752
21391	Tbxas1	0.129056	1.27694
192187	Stab1	0.052869	1.27667
56072	Lgals12	0.306052	1.2766
381680	Nxpe5	0.111306	1.27616
235952	Igkv4-57	0.338141	1.27566
109754	Cyb5r3	0.0300308	1.27544
54325	Elovl1	0.00498859	1.27526
229285	Spg20	0.0420765	1.27526
17318	Mid1	0.00939099	1.27506
15519	Hsp90aa1	0.195162	1.27492
107684	Coro2a	0.0457958	1.27466
319172	Hist1h2ab	0.00227423	1.27453
103768	Tubg2	0.24538	1.27407
20448	St6galnac4	0.0443179	1.27383
12370	Casp8	0.25749	1.27381
64051	Sv2a	0.0608302	1.27378
19073	Srgn	0.0775836	1.27347
246177	Myo1g	0.0376577	1.27287
72103	Aplf	0.0338355	1.27269
18793	Plaur	0.0481193	1.27265
630579	Zfp808	0.241053	1.27245
12304	Pdia4	0.134239	1.27205
12583	Cdo1	0.437189	1.27202
70719	Hmha1	0.100075	1.27202
56277	Tmem45a	0.00227674	1.27202
22151	Tubb2a	0.0598518	1.27183
100040232	Gm9791	0.222489	1.27158
12768	Ccr1	0.0255556	1.2715
244416	Ppp1r3b	0.0283756	1.27146
109042	Prkcdbp	0.00925509	1.27138
14999	H2-DMb1	0.645176	1.27132
21753	Tes	0.0342001	1.27119
27053	Asns	0.0290561	1.27111
21815	Tgif1	0.146275	1.271
66922	Rras2	0.175049	1.27085
234515	Inpp4b	0.129757	1.27078
14539	Opn1mw	0.150296	1.27042
328365	Zmiz1	0.0334779	1.26985
64138	Ctsz	0.149783	1.26962
66978	Luc7l	0.00175222	1.26939
67045	Riok2	0.0492735	1.26932
12475	Cd14	0.0546961	1.26901
72281	Sh2d4a	0.169718	1.26891
75750	Slc10a6	0.276765	1.26866
68079	Pdcd2l	0.00886517	1.26864
58861	Cysltr1	0.221067	1.26861
107527	Il1rl2	0.0282369	1.26852
12159	Bmp4	0.00112793	1.26823
56458	Foxo1	0.230471	1.26819
67345	Herc4	0.213826	1.2679
64291	Osbpl1a	0.016276	1.2679
230815	Man1c1	0.086131	1.26785
22778	Ikzf1	0.040833	1.26772
11426	Macf1	0.034927	1.26747
280411	Lix1l	0.0576515	1.26736
12493	Cd37	0.0561462	1.26708
104103	Airn	0.0808651	1.26706
23986	Eci2	0.0342489	1.26705
16775	Lama4	0.0680534	1.26703
20873	Plk4	0.0155501	1.26695
227737	Fam129b	0.141274	1.26656
18830	Pltp	0.0202839	1.26643
74158	Josd1	0.325815	1.26634
20657	Sod3	0.0683867	1.26631
216725	Adamts2	0.0330683	1.26614
12140	Fabp7	0.198071	1.26592
13032	Ctsc	0.103588	1.26577
76464	Casc5	0.0282567	1.26561
170756	Slc24a6	0.0183377	1.26515
11745	Anxa3	0.0678129	1.26512
15468	Prmt2	0.0680741	1.26511
404711	Ighg2c	0.358225	1.26498
20321	Frrs1	0.084528	1.26494
103844	Inca1	0.0112195	1.26462
71853	Pdia6	0.169731	1.26409
24055	Sh3bp2	0.141382	1.26397
229699	Slc16a4	0.0797177	1.26372
270110	Irf2bp2	0.0497363	1.26351
13685	Eif4ebp1	0.0361263	1.26267
12442	Ccnb2	0.0189281	1.26265
56620	Clec4n	0.0268938	1.2622
68794	Flnc	0.00794841	1.26205
13030	Ctsb	0.0169822	1.26176
20877	Aurkb	0.0424856	1.26163
433408	Gm13375	0.390264	1.26124
14667	Gm2a	0.0639935	1.26116
18796	Plcb2	0.0776531	1.26082
16777	Lamb1	0.0833672	1.26059
545030	Wdfy4	0.0101205	1.26043
11785	Apbb1	0.0158137	1.26036
66357	Ostc	0.0723221	1.26036
12368	Casp6	0.0645519	1.26025
103968	Plin1	0.200305	1.2601
210622	Pamr1	0.175937	1.26004
67596	Tespa1	0.000457548	1.25992
12826	Col4a1	0.0329892	1.25977
27965	Spg21	0.0266648	1.25969
11307	Abcg1	0.0355268	1.25967
13800	Enah	0.0383431	1.2596
17219	Mcm6	0.0138277	1.25955
21885	Tle1	0.241252	1.25948
70788	Klhl30	0.0171669	1.25945
110308	Krt5	0.189084	1.25937
243362	Stard13	0.143891	1.25905
100302565	Snord68	0.266839	1.25888
326618	Tpm4	0.022452	1.25882
103080	Sept10	0.0185561	1.25878
12091	Glb1	0.0123207	1.25875
208228	Mob3a	0.0377628	1.25868
24014	Rnasel	0.0513212	1.25864
17698	Msn	0.0368174	1.25859
18569	Pdcd4	0.00559454	1.25843
327762	Dna2	0.0334949	1.25828
320782	Tmem154	0.110482	1.25823
64380	Ms4a4c	0.0848844	1.25788
20501	Slc16a1	0.109308	1.25784
320463	F630111L10Rik	0.095057	1.25768
100042514	Sprr2a3	0.372895	1.25749
71888	Krt33a	0.208968	1.25746
216818	Gm4802	0.0417664	1.2573
233651	Dchs1	0.00656289	1.25722
18332	Olfr33	0.206095	1.25721
16846	Lep	0.374186	1.25717
50784	Ppap2c	0.111804	1.25703
13178	Dck	0.0422529	1.25691
228357	Lrp4	0.03401	1.25684
68738	Acss1	0.0837364	1.25682
11513	Adcy7	0.0308317	1.25674
69666	Psmg4	0.00167686	1.25672
80981	Arl4d	0.00796565	1.25634
17218	Mcm5	0.0254591	1.25597
109135	Plekha5	0.0341941	1.25574
212937	Tifab	0.0170228	1.25574
257904	Olfr294	0.0053465	1.25544
15402	Hoxa5	0.113644	1.25493
213435	Mylk3	0.0913265	1.25478
12589	Ift81	0.121441	1.25477
12385	Ctnna1	0.0331136	1.25437
70417	Megf10	0.158071	1.25435
78943	Ern1	0.0287436	1.25431
238330	Irf2bpl	0.150259	1.25407
26422	Nbea	0.0862053	1.25404
12835	Col6a3	0.0387305	1.25397
67111	Naaa	0.142924	1.25397
242702	Myom3	0.252556	1.25371
20377	Sfrp1	0.119763	1.25371
117167	Steap4	0.131637	1.25369
12832	Col5a2	0.0515095	1.25361
112415	C030039L03Rik	0.043123	1.25359
19850	Rnu3a	0.438275	1.25338
74039	Nfam1	0.158581	1.25333
213417	Klhdc8a	0.00829757	1.25306
78816	Gmip	0.00161542	1.25296
268291	Rnf217	0.132191	1.25294
11363	Acadl	0.0356634	1.25261
17474	Clec4d	0.176298	1.25235
217203	Tmem106a	0.0837885	1.25235
16004	Igf2r	0.00317285	1.25213
17133	Maff	0.127478	1.25199
12028	Bax	0.0922403	1.25194
19731	Rgl1	0.0812127	1.25172
67097	Rps10	0.0253105	1.25168
17394	Mmp8	0.0752799	1.25146
319229	Sctr	0.0171035	1.25141
214137	Arhgap29	0.156733	1.25124
17082	Il1rl1	0.0340939	1.25115
71279	Slc29a3	0.0185018	1.25094
320795	Pkn1	0.045448	1.2507
106572	Rab31	0.115987	1.25064
66495	Ndufb3	0.167236	1.25061
668923	Zfp442	0.074756	1.25044
68588	Cthrc1	0.0131965	1.25024
15442	Hpse	0.181959	1.25022
26451	Rpl27a	0.0231996	1.25022
723855	Mir376a	0.0191607	1.24998
100008567	Gm14964	0.00890152	1.24971
68119	Cmtm3	0.0286943	1.24966
67465	Sf3a1	0.0165202	1.24965
83382	Siglece	0.0521234	1.24938
57778	Fmnl1	0.0646811	1.24927
381318	Nsl1	0.00675177	1.2492
22240	Dpysl3	0.0887105	1.24907
380928	Lmo7	0.0430022	1.24886
68655	Fndc1	0.114737	1.24884
226122	Ubtd1	0.0745247	1.24877
67299	Dock7	0.0766554	1.24857
258120	Olfr1463	0.382543	1.24852
20848	Stat3	0.0440447	1.2485
68033	Cox19	0.190511	1.24843
18933	Prrx1	0.0804455	1.24842
76893	Cers2	0.0530516	1.24819
101314	Brk1	0.0338244	1.24816
20556	Slfn2	0.137681	1.24792
26949	Vat1	0.197412	1.24772
232313	Gxylt2	0.0311636	1.24725
12819	Col15a1	0.129555	1.24722
20469	Sipa1	0.00763462	1.24714
66548	Adamtsl5	0.053272	1.24709
76630	Stambpl1	0.0873554	1.24695
12273	C5ar1	0.121557	1.24679
20319	Sfrp2	0.119587	1.24668
268996	Ss18	0.195433	1.24646
170461	Stard6	0.183196	1.24641
12834	Col6a2	0.0126306	1.24633
269336	Ccdc32	0.0395693	1.24629
15530	Hspg2	0.00735081	1.24584
59046	Arpp19	0.0592588	1.24554
12795	Plk3	0.00995904	1.24527
223649	Nrbp2	0.0584933	1.24518
73910	Arhgap18	0.212442	1.24474
17313	Mgp	0.445883	1.24409
236900	Pdk3	0.0724944	1.24407
20692	Sparc	0.0973678	1.24378
12402	Cbl	0.0832993	1.24343
11964	Atp6v1a	0.0602162	1.24332
627984	Nlrp1c-ps	0.131144	1.24315
14451	Gas1	0.00844564	1.24313
53322	Nucb2	0.0951081	1.24266
19221	Ptgfrn	0.00228749	1.24234
213393	8430408G22Rik	0.33264	1.24221
238799	Tnpo1	0.0672732	1.24207
100503894		0.0612744	1.24182
69352	Necab1	0.111928	1.24148
11758	Prdx6	0.0993369	1.24144
268857	Nlrc3	0.051942	1.24141
544872	Gm5786	0.286726	1.24082
21923	Tnc	0.271074	1.24082
69470	Tmem127	0.0845363	1.24064
18081	Ninj1	0.272177	1.24054
100040259	Gm16379	0.0250522	1.24029
29876	Clic4	0.0718678	1.23994
270906	Prr11	0.0123578	1.23987
209378	Itih5	0.0638469	1.23976
17388	Mmp15	0.0755678	1.23966
24128	Xrn2	0.0235782	1.23942
14148	Fdx1	0.033653	1.23919
192656	Ripk2	0.110507	1.23915
17227	Mcpt4	0.177521	1.23898
100855	Tbc1d14	0.094482	1.23894
56212	Rhog	0.0403557	1.23878
20778	Scarb1	0.251288	1.2385
27206	Nrk	0.0768014	1.23825
54670	Atp8b1	0.0955985	1.23797
11977	Atp7a	0.139336	1.23775
100502717		0.108951	1.23745
81897	Tlr9	0.10079	1.23742
27056	Irf5	0.0514154	1.23737
224903	Safb	0.0789337	1.23727
69852	Tcf23	0.0444022	1.23725
234967	Slc36a4	0.065083	1.23719
66109	Tspan13	0.250761	1.23714
387229	Mir99a	0.232695	1.23701
57875	Angptl4	0.288977	1.23698
67951	Tubb6	0.120702	1.23695
12651	Chkb	0.536897	1.23684
235130	Adamts15	0.0383331	1.23682
18844	Plxna1	0.00613195	1.23673
22121	Rpl13a	0.0228891	1.2367
233115	Dpy19l3	0.0706966	1.23663
74440	Cmip	0.0785808	1.2365
17127	Smad3	0.215059	1.23631
105352	Dusp22	0.107989	1.23625
240879	Mettl11b	0.30843	1.23572
11689	Alox5	0.101151	1.23569
241452	Dhrs9	0.0771278	1.23549
104112	Acly	0.0284883	1.23536
246048	Chodl	0.103756	1.23524
228602	4930402H24Rik	0.0937498	1.2351
19266	Ptprd	0.0168672	1.23505
330581	Vmn2r69	0.319904	1.235
72224	1700001J11Rik	0.283686	1.23497
110829	Lims1	0.153111	1.23497
57315	Wdr46	0.018943	1.23479
27681	Snf8	0.179536	1.23474
233016	Blvrb	0.338647	1.23446
218442	Serinc5	0.122006	1.23433
74296	1700093J21Rik	0.100648	1.23429
67935	Ces5a	0.277151	1.23427
14455	Gas5	0.380885	1.23423
675325	2410017I17Rik	0.0310523	1.23421
60527	Fads3	0.190311	1.23412
723934	Mir376b	0.0750198	1.23411
12449	Ccnf	0.00887286	1.234
546164	Gm5921	0.088927	1.23365
12763	Cmah	0.0679618	1.23363
17022	Lum	0.271275	1.23333
15529	Sdc2	0.159207	1.2332
17150	Mfap2	0.0848926	1.23304
52668	Ifi27l1	0.0366705	1.23286
56360	Acot9	0.025628	1.23285
66175	Mustn1	0.252927	1.23274
21987	Tpd52l1	0.00955441	1.23266
12774	Ccr5	0.224048	1.2326
69259	Kctd5	0.00450816	1.23251
18542	Pcolce	0.0287547	1.23243
15251	Hif1a	0.00427101	1.23211
67426	Adck3	0.0196484	1.23194
16668	Krt18	0.0758902	1.23194
28200	Dhrs4	0.00793156	1.23192
66500	Slc30a7	0.0312651	1.23186
383435	Ms4a14	0.194971	1.23147
67226	Tmem19	0.306767	1.23127
20307	Ccl8	0.0185567	1.23117
258525	Olfr1170	0.0560617	1.23111
107895	Mgat5	0.0324059	1.23094
66276	1810009A15Rik	0.174798	1.2309
69071	Tmem97	0.412837	1.23071
11669	Aldh2	0.32561	1.23043
67689	Aldh3b1	0.196973	1.23021
66775	Ptplad2	0.180227	1.23019
637873	Vmn2r61	0.4137	1.23014
235505	Cd109	0.00996003	1.23006
227399	Ppip5k2	0.137112	1.2299
21887	Tle3	0.0314946	1.22984
14132	Fcgrt	0.0118153	1.22983
22027	Hsp90b1	0.0519073	1.2298
68708	Rabl2	0.0694912	1.22967
58996	Arhgap23	0.019279	1.22946
18726	Lilra6	0.236876	1.2293
20350	Sema3f	0.0367599	1.2293
73738	Haus7	0.226286	1.22914
381823	Apold1	0.294157	1.22878
320225	Catsperg1	0.540065	1.22861
22041	Trf	0.0849606	1.22857
217344	Rhbdf2	0.0309064	1.22812
12534	Cdk1	0.0111455	1.22811
20440	St6gal1	0.0862703	1.22805
73736	Fcf1	0.0647083	1.22801
213053	Slc39a14	0.0915406	1.22798
17395	Mmp9	0.180536	1.22795
11522	Adh1	0.462184	1.22789
18718	Pip4k2a	0.132734	1.22785
319480	Itga11	0.0638011	1.22783
67369	Qpctl	0.0777761	1.22769
14235	Foxm1	0.116958	1.22754
79565	Wbscr27	0.0321334	1.22745
64050	Yeats4	0.124316	1.22741
16541	Napsa	0.0113337	1.22724
16181	Il1rn	0.0842242	1.22713
109272	Mybpc1	0.000167283	1.22711
57908	Zfp318	0.135569	1.22703
16194	Il6ra	0.148269	1.22696
100046034	Gm14279	0.016477	1.22694
11492	Adam19	0.0192686	1.22682
723936	Mir411	0.00212814	1.22678
18806	Pld2	0.0330376	1.22667
217430	Pqlc3	0.219133	1.22654
241197	Serpinb10	0.00518243	1.22649
97908	Hist1h3g	0.227005	1.2263
215690	Nav1	0.116341	1.22626
13121	Cyp51	0.0357422	1.22608
100038947	LOC100038947	0.133001	1.22581
18805	Pld1	0.09445	1.22572
74194	Rnd3	0.396862	1.22564
20516	Slc20a2	0.00385828	1.2256
20168	Rtn3	0.026561	1.2255
67016	Tbc1d2b	0.0268159	1.22546
19220	Ptgfr	0.0589478	1.22536
214791	Sertad4	0.154396	1.22531
241520	Fam171b	0.131398	1.22521
93706	Pcdhgc3	0.0441884	1.22517
15201	Hells	0.124947	1.22515
268567	Tmem229b	0.0318582	1.22513
216190	Appl2	0.0200063	1.2251
100503863		0.364993	1.225
235442	Rab8b	0.0681974	1.22498
70335	Reep6	0.0303907	1.22498
23881	G3bp2	0.02922	1.22482
12747	Clk1	0.138258	1.22478
16526	Kcnk2	0.0165346	1.22476
56792	Stap1	0.0667526	1.22466
68797	Pdgfrl	0.133364	1.22456
89867	Sec16b	0.0140575	1.22454
14957	Hist1h1d	0.0304801	1.22435
27050	Rps3	0.0260347	1.22434
69386	Hist1h4h	0.425888	1.22429
13601	Ecm1	0.031862	1.22423
20970	Sdc3	0.0790552	1.22417
319446	Dpep2	0.189627	1.224
630146	Cd101	0.0785239	1.22391
68612	Ube2c	0.198335	1.22358
53378	Sdcbp	0.010948	1.2235
211134	Lzts1	0.116716	1.22341
14313	Fst	0.0615919	1.2232
20443	St3gal4	0.0775314	1.22317
320581	Idi2	0.479015	1.22312
12561	Cdh4	0.492234	1.22286
18584	Pde8a	0.0952709	1.22276
213556	Plekhh2	0.140537	1.22266
76889	Adck4	0.00469465	1.22244
20725	Serpinb8	0.0834383	1.22241
64085	Clstn2	0.00275728	1.22234
54357	Epb4.1l4b	0.128296	1.22213
12593	Cdyl	0.00839363	1.22212
12461	Cct2	0.0432025	1.22191
330814	Lphn1	0.0580261	1.22179
17909	Myo10	0.059239	1.22178
723820	Mir196b	0.257262	1.22175
230793	Ahdc1	0.0073591	1.22155
117600	Srgap1	0.0231759	1.22144
330177	Taok3	0.018881	1.22096
100038470	Gm10808	0.150387	1.22093
319164	Hist1h2ac	0.249459	1.22083
17220	Mcm7	0.0530456	1.22079
18817	Plk1	0.128303	1.22079
71865	Fbxo30	0.0130919	1.22077
77097	Tanc2	0.104302	1.22053
56857	Slc37a2	0.199053	1.22037
11754	Aoc3	0.256605	1.22022
23943	Esyt1	0.0524276	1.22007
53321	Cntnap1	0.0926282	1.21986
67198	Spats2l	0.0414197	1.2197
226251	Ablim1	0.156699	1.21959
77976	Nuak1	0.223767	1.21949
170761	Pdzd3	0.127731	1.2193
12125	Bcl2l11	0.279133	1.21925
68267	Slc25a22	0.348265	1.21914
100039478	Gm11810	0.0868286	1.21909
110417	Pigh	0.0669872	1.21903
319997	A630001G21Rik	0.0327322	1.21878
108956	Apol7c	0.286734	1.21874
72938	Hspb11	0.0574369	1.2187
14178	Fgf7	0.276046	1.21868
67263	Zswim6	0.253801	1.21861
70036	Dancr	0.148613	1.21859
66066	Gng11	0.269447	1.21857
17876	Myef2	0.16012	1.21855
108000	Cenpf	0.0719698	1.21843
107477	Guca1b	0.00952633	1.21842
18546	Pcp4	0.338867	1.2182
104263	Kdm3a	0.0750369	1.21816
100302594	Snord14e	0.42553	1.21816
17285	Meox1	0.107407	1.2179
330260	Pon2	0.204117	1.21784
14773	Grk5	0.193235	1.2176
71780	Isyna1	0.0372688	1.21743
74155	Errfi1	0.135443	1.2174
228966	Ppp1r3d	0.122728	1.21725
14537	Gcnt1	0.216673	1.21721
216198	Tcp11l2	0.1081	1.21721
19260	Ptpn22	0.122754	1.21715
12464	Cct4	0.01152	1.21714
21938	Tnfrsf1b	0.150813	1.21684
70503	Ddo	0.053986	1.21681
100042464	2610203C20Rik	0.263945	1.2168
12986	Csf3r	0.095186	1.21676
78771	Mctp1	0.0586006	1.21659
319430	C5ar2	0.0861784	1.21648
12728	Clcn5	0.0439865	1.21648
71946	Endod1	0.16719	1.21647
59126	Nek6	0.271618	1.21637
76132	Faxc	0.0372841	1.2162
53416	Stk39	0.216785	1.21618
93683	Glce	0.196411	1.21615
227541	Camk1d	0.200351	1.21612
14089	Fap	0.313211	1.21612
23959	Nt5e	0.0191296	1.2161
76933	Ifi27l2a	0.295243	1.21608
223433	Fam105a	0.0858635	1.21599
269275	Acvr1c	0.158599	1.21573
19125	Prodh	0.142496	1.21567
243905	Zfp568	0.117961	1.21566
11816	Apoe	0.108172	1.21556
72828	Ubash3b	0.00592198	1.21543
237988	Cdr2l	0.11532	1.21532
12122	Bid	0.0581848	1.21526
20148	Dhrs3	0.149655	1.21513
15000	H2-DMb2	0.24042	1.21511
70604	Dnajb14	0.13255	1.21481
12615	Cenpa	0.0287721	1.21477
116905	Dph1	0.098926	1.21463
78558	Htra3	0.0121712	1.21439
213002	Ifitm6	0.0116485	1.21436
226695	Ifi205	0.491582	1.21434
14173	Fgf2	0.352249	1.21433
64103	Tnmd	0.408781	1.21401
74055	Plce1	0.10832	1.21386
12870	Cp	0.243909	1.21347
13605	Ect2	0.0026494	1.21344
237360	Adamts14	0.0243659	1.21336
17390	Mmp2	0.0907999	1.21333
13549	Dyrk1b	0.0084976	1.2133
332309	Grxcr2	0.0263017	1.21329
50778	Rgs1	0.280372	1.21314
55949	Eef1b2	0.162509	1.21288
116891	Derl2	0.302001	1.21283
12506	Cd48	0.332577	1.21282
13350	Dgat1	0.154504	1.21275
224171	C330027C09Rik	0.0113341	1.21266
77975	Tmem50b	0.0161321	1.21256
57264	Retn	0.405928	1.2123
68166	Spire1	0.178156	1.21215
67242	Gemin6	0.125855	1.21211
75345	Slamf7	0.0232293	1.2119
22350	Ezr	0.0452753	1.2117
18647	Cdk14	0.0876573	1.21166
83704	Slc12a9	0.0637537	1.21155
22793	Zyx	0.0425585	1.21147
52614	Emr4	0.19145	1.21145
77619	Prelid2	0.170931	1.21143
17748	Mt1	0.097427	1.21133
59005	Trappc2l	0.138277	1.21128
320078	Olfml2b	0.139012	1.21123
19378	Aldh1a2	0.262559	1.21105
103511	Fam26e	0.161413	1.21105
19877	Rock1	0.158565	1.21097
66713	Actr2	0.167264	1.21094
71151	Eri2	0.23632	1.2109
18669	Abcb1b	0.228527	1.21079
12266	C3	0.448553	1.21078
17970	Ncf2	0.330054	1.21061
234358	Zfp930	0.313817	1.21061
404710	Iqgap3	0.0194149	1.21059
71481	Alpk1	0.0967448	1.2104
17771	Mtl5	0.0350197	1.21013
22051	Trip6	0.0429673	1.21006
100303740	Snora75	0.436041	1.20992
268977	Ltbp1	0.0215771	1.2099
381218	4430402I18Rik	0.256132	1.20974
224650	Anks1	0.0328464	1.20972
319909	Ism1	0.154735	1.20967
242608	Podn	0.0341431	1.20961
93840	Vangl2	0.0204616	1.20951
70799	Cep192	0.0508322	1.20946
80782	Klrb1b	0.0140627	1.20944
21946	Pglyrp1	0.119945	1.20944
17025	Alad	0.0652717	1.20939
230098	Arhgef39	0.123627	1.20928
101401	Adamts9	0.155633	1.20918
54667	Atp8b2	0.278889	1.20902
71949	Cers5	0.369775	1.20902
20021	Polr2c	0.158891	1.20899
103534	Mgat4b	0.0812263	1.20874
218100	Zfp322a	0.235926	1.20873
213438	A630033H20Rik	0.211825	1.20871
332579	Card9	0.0300101	1.20858
382864	Colq	0.0454854	1.20852
14760	Gpr19	0.00628897	1.20844
14211	Smc2	0.207007	1.20838
56526	Sept6	0.055553	1.20835
27984	Efhd2	0.14861	1.20832
66631	Hiatl1	0.0266612	1.20826
83429	Ctns	0.0906734	1.20815
75805	Nln	0.149908	1.20807
237459	Cdk17	0.0609618	1.20802
210293	Dock10	0.149348	1.208
212943	Fam46a	0.207117	1.20784
13610	S1pr3	0.249856	1.20783
76737	Creld2	0.117574	1.2077
503550	Klri1	0.0363376	1.20762
432436	Gm5420	0.405852	1.20756
71041	Pcgf6	0.303018	1.20754
16534	Kcnn4	0.108434	1.20743
52538	Acaa2	0.0258997	1.2074
269003	Sap130	0.0083231	1.20734
210530	Leprel1	0.00710935	1.20733
140580	Elmo1	0.312353	1.20724
22288	Utrn	0.00968139	1.20723
17151	Ccndbp1	0.154428	1.20708
100038730	Gm10387	0.175498	1.207
109082	Fbxw17	0.222077	1.20693
76843	Dtl	0.0563758	1.20671
67119	Ccdc159	0.019453	1.20654
16154	Il10ra	0.0446379	1.20643
170829	Tram2	0.0738099	1.2064
20204	Prrx2	0.223778	1.20634
259151	Olfr1037	0.023556	1.20632
12566	Cdk2	0.0255594	1.2062
208146	Yeats2	0.0704379	1.20618
67080	1700019D03Rik	0.228851	1.20598
56554	Raet1d	0.154648	1.2055
99470	Magi3	0.045083	1.20539
56356	Gltp	0.0522368	1.20523
103988	Gck	0.57781	1.20518
56078	Car5b	0.194696	1.20517
93705	Pcdhgb8	0.403487	1.20513
71208	4933440M02Rik	0.0179606	1.2051
76088	Dock8	0.220373	1.2049
78798	Eml4	0.168463	1.20486
71653	4930506M07Rik	0.0525096	1.20482
12833	Col6a1	0.143221	1.20462
667127	Gm15847	0.0663211	1.20458
195531	Gm13152	0.275577	1.2045
12406	Serpinh1	0.0458979	1.20448
17969	Ncf1	0.0866678	1.20447
50490	Nox4	0.292318	1.20445
64817	Svep1	0.0448436	1.20409
29818	Hspb7	0.0103485	1.20405
12236	Bub1b	0.0775897	1.20404
56726	Sh3bgrl	0.037161	1.20404
16590	Kit	0.196934	1.20396
98053	Gtf2f1	0.0181892	1.20393
67855	Asprv1	0.0630514	1.2037
227358	Fam132b	0.0135408	1.2036
116972	Fam57a	0.048679	1.20348
269608	Plekhg5	0.0243157	1.20323
67127	Lce1a1	0.303517	1.20309
75276	Ppp1r1c	0.27998	1.20301
14456	Gas6	0.10943	1.203
69456	Commd10	0.0301417	1.20292
100038541	Gm10554	0.199304	1.20284
668144	Rps3a3	0.405984	1.20271
18143	Npas2	0.108038	1.20263
77574	Fam115a	0.00324305	1.20258
16568	Kif3a	0.29943	1.20254
59053	Fam203a	0.0382987	1.20245
27210	Snord34	0.124858	1.20245
20524	Slc25a17	0.256399	1.20242
56706	Ccnl1	0.223148	1.20241
59310	Myl10	0.210847	1.20241
110786	Iglc2	0.448477	1.2023
246049	Slc36a2	0.176146	1.20219
116701	Fgfrl1	0.00674217	1.20218
71228	Dlg5	0.0150119	1.2021
72621	Pdzd11	0.0791781	1.20208
73242	Atat1	0.0335942	1.20207
20346	Sema3a	0.0681581	1.20198
73626	1810009J06Rik	0.136997	1.20189
18106	Cd244	0.025943	1.20183
21929	Tnfaip3	0.130494	1.20155
109032	Sp110	0.244661	1.20151
67533	Ppfibp1	0.0239139	1.20149
13860	Eps8	0.164712	1.20148
14873	Gsto1	0.0610703	1.20135
435864	Vmn2r9	0.340446	1.20127
329416	Nostrin	0.0354512	1.20124
20555	Slfn1	0.297339	1.20123
30932	Zfp330	0.0918363	1.20121
257881	Olfr205	0.232227	1.20104
76566	Fam101b	0.134459	1.20103
244864	Layn	0.176341	1.20099
69215	Sat2	0.172425	1.20093
59090	Midn	0.177348	1.2009
76485	Glt8d1	0.0965468	1.20088
67473	Slc47a1	0.319983	1.20086
277203	Tm4sf19	0.080245	1.20047
67397	Erp29	0.129946	1.20043
13713	Elk3	0.0667324	1.20028
195576	Gm13229	0.109589	1.20011
66391	2310061J03Rik	0.284597	1.19999
70472	Atad2	0.0829909	1.19999
56421	Pfkp	0.120646	1.19968
12479	Cd1d1	0.192957	1.19963
26385	Grk6	0.00104295	1.19953
107476	Acaca	0.407155	1.19942
20104	Rps6	0.565063	1.19942
17951	Naip5	0.126785	1.19934
100502769		0.427806	1.19889
268980	Strn	0.0608474	1.19887
66844	Ormdl2	0.227675	1.19886
67201	Glod4	0.249846	1.19871
14950	H13	0.0698636	1.19869
66059	Krtcap2	0.0244196	1.19848
93686	Rbfox2	0.136859	1.19834
27355	Pald1	0.0713189	1.19832
12982	Csf2ra	0.167657	1.19826
12142	Prdm1	0.127026	1.19805
234094	Arhgef10	0.0348543	1.19795
84004	Mcam	0.00733607	1.19763
68584	1110020C17Rik	9.32778e-05	1.19742
68053	Ubxn2b	0.0853191	1.19741
72612	2700029M09Rik	0.215276	1.19729
56378	Arpc3	0.459194	1.19719
71371	Arid5b	0.272887	1.19709
18024	Nfe2l2	0.0612415	1.19704
20249	Scd1	0.540049	1.19698
23871	Ets1	0.109309	1.19684
17528	Mpz	0.167723	1.19681
215449	Rap1b	0.0408285	1.19668
12868	Cox8a	0.0891861	1.19628
22695	Zfp36	0.118704	1.19611
78388	Mvp	0.00592681	1.196
16826	Ldb2	0.175237	1.1959
67706	Tmem179b	0.170995	1.19585
14166	Fgf11	0.206836	1.19584
54208	Arl6ip1	0.054367	1.19583
16324	Inhbb	0.00863314	1.19572
230787	Themis2	0.0762962	1.19549
20200	S100a6	0.261939	1.19528
14962	Cfb	0.125296	1.19523
215999	Mcu	0.206041	1.19521
636752	Igkv4-62	0.467315	1.1952
387132	Ssxb2	0.403315	1.1952
69551	2310022B05Rik	0.101555	1.19512
434903	Mageb4	0.342403	1.19502
73826	Poldip3	0.0390884	1.19502
12617	Cenpc1	0.253553	1.19497
64899	Lpin3	0.0272489	1.19491
12258	Serping1	0.135581	1.19485
195434	Utp14b	0.369832	1.19483
237542	Osbpl8	0.151905	1.1948
69372	Mocs3	0.0130783	1.19477
13143	Dapk2	0.18197	1.19469
106759	Ticam1	0.131366	1.19448
243931	Tshz3	0.0101827	1.19448
51812	Mcrs1	0.229628	1.19444
108689	Obfc1	0.0800584	1.1942
14678	Gnai2	0.0887586	1.19395
78611	Btbd19	0.182358	1.1937
14230	Fkbp10	0.0573097	1.1937
65221	Slc15a3	0.196275	1.19369
26569	Slc27a4	0.0358018	1.19368
11865	Arntl	0.157663	1.19359
16000	Igf1	0.326834	1.19352
12321	Calu	0.00723744	1.19349
259302	Srgap3	0.0234474	1.19305
60409	Trappc4	0.0497895	1.19302
100043771	Gm10651	0.256997	1.19282
235281	Scn3b	0.352087	1.19279
21804	Tgfb1i1	0.0211217	1.19263
20463	Cox7a2l	0.292929	1.19255
67657	Rabl3	0.0264891	1.1924
22388	Wdr1	0.00342433	1.19217
23947	Mid2	0.0734164	1.19214
67622	Mxra7	0.0421642	1.19213
19414	Rasa3	0.0601383	1.19203
224093	Fam43a	0.103964	1.19199
13867	Erbb3	0.0424824	1.19198
53421	Sec61a1	0.0648806	1.1917
71713	Cdc40	0.265921	1.19166
223691	Eif3l	0.251786	1.19166
239337	Adamts12	0.271702	1.19162
233893	Zfp764	0.0204128	1.19145
70218	Kif18b	0.0542541	1.19143
18073	Nid1	0.287628	1.19104
66664	Tmem41a	0.111679	1.19094
68036	Zfp706	0.148086	1.19088
319924	Apba1	0.149487	1.19082
13555	E2f1	0.0652048	1.1908
21745	Tep1	0.0221695	1.19078
266632	Irak4	0.0251808	1.19072
27052	Aoah	0.184953	1.19071
93671	Cd163	0.0850749	1.19064
544717	1190007I07Rik	0.336684	1.19061
50708	Hist1h1c	0.0687928	1.19058
67760	Slc38a2	0.18398	1.19053
56484	Foxo3	0.0269867	1.19044
211914	Asap2	0.130757	1.1902
101631	Pwwp2b	0.226914	1.19015
216991	Adap2	0.23106	1.18986
19361	Rad51	0.103808	1.18975
11472	Actn2	0.00321773	1.18943
27209	Snord32a	0.0759223	1.18942
104184	Blmh	0.0571857	1.18934
434402	Gm5617	0.0719225	1.18933
68828	Sync	0.107259	1.18932
68312	Gstm7	0.262221	1.18916
97998	Deptor	0.155159	1.18904
68294	Mfsd10	0.0500086	1.1889
14064	F2rl2	0.174423	1.18863
13199	Ddn	0.133261	1.18821
67416	Armcx2	0.079255	1.18813
68949	1500012F01Rik	0.356193	1.18796
19210	Ptdss1	0.130903	1.18759
97064	Wwtr1	0.128116	1.18758
54394	Crlf3	0.272592	1.18743
19703	Renbp	0.0698412	1.18732
54138	Atxn10	0.0273458	1.18729
17178	Fxyd3	0.113133	1.18729
320452	P4ha3	0.0924854	1.18708
52874	D19Bwg1357e	0.0756878	1.18698
11843	Arf4	0.159028	1.18692
69202	Ptms	0.055781	1.1869
21894	Tln1	0.0263741	1.18687
20341	Selenbp1	0.306703	1.18673
226841	Vash2	0.0239965	1.18636
12490	Cd34	0.251247	1.18611
217169	Tns4	0.11413	1.18611
69606	Mtfmt	0.117229	1.18607
320502	Lmod3	0.0385863	1.18595
668662	Gm9292	0.241188	1.18591
228889	Ddx27	0.0768954	1.18581
17775	Laptm4a	0.00625175	1.18575
192170	Eif4a3	0.161619	1.18573
100504019	Gm20017	0.0557836	1.1857
56358	Copz2	0.0790467	1.18569
15374	Hn1	0.0827308	1.18564
384514	Igkv4-57-1	0.501063	1.18558
68509	Ptx4	0.264915	1.18554
243277	Gpr133	0.0788929	1.18549
211484	Tsga10	0.277272	1.18541
100043871	Gm4701	0.106264	1.18516
214854	Neurl3	0.161472	1.18516
14269	Fnbp1	0.213763	1.18506
76117	Arhgap15	0.192114	1.18494
24136	Zeb2	0.199594	1.18479
215114	Hip1	0.102524	1.18471
19230	Twf1	0.0988964	1.18469
69976	Galk2	0.0940964	1.18457
229933	Clca5	0.086748	1.18454
98402	Sh3bp4	0.00278163	1.18448
56229	Thsd1	0.0734936	1.1844
12567	Cdk4	0.21378	1.18438
214133	Tet2	0.022914	1.18437
258964	Olfr541	0.0248239	1.18436
259073	Olfr603	0.289314	1.18436
108655	Foxp1	0.169348	1.18433
224840	Treml4	0.231387	1.18416
99543	Olfml3	0.297224	1.18401
17250	Abcc1	0.177991	1.18394
75723	Amotl1	0.09174	1.18367
20787	Srebf1	0.0744488	1.18367
76267	Fads1	0.103708	1.1834
73173	Pcdh18	0.189357	1.18325
68128	Fam120aos	0.40032	1.18323
64929	Scel	0.0474105	1.18317
22712	Zfp54	0.0223495	1.18313
213783	Plekhg1	0.132359	1.18307
319901	Dsel	0.286341	1.18301
19347	Dennd5a	0.049745	1.1827
277935	Olfr519	0.442949	1.18263
243197	Mfsd7a	0.0955102	1.18258
55987	Cpxm2	0.276206	1.18249
387514	Tas2r143	0.308863	1.18243
20317	Serpinf1	0.165715	1.18233
226922	Kcnq5	0.264366	1.18232
21975	Top3a	0.0327713	1.18226
18578	Pde4b	0.225087	1.18225
76709	Arpc2	0.0703606	1.18222
56348	Hsd17b12	0.222984	1.18218
50875	Tmod3	0.0652345	1.18207
212996	Wbscr17	0.362053	1.18206
71720	Osbpl3	0.238235	1.18198
102442	Dennd4a	0.0637438	1.1819
20540	Slc7a7	0.0867558	1.18187
14381	G6pdx	0.194843	1.18182
70355	Gprc5c	0.2551	1.18171
233231	Mrgprb1	0.0486345	1.18168
66734	Map1lc3a	0.0245936	1.18156
209540	Rgag1	0.205841	1.18155
11450	Adipoq	0.525141	1.18146
68468	Ly6g6c	0.152792	1.18145
74154	Unkl	0.273142	1.18143
66234	Sc4mol	0.205148	1.18138
56456	Actl6a	0.362735	1.18121
12861	Cox6a1	0.213716	1.18112
241556	Tspan18	0.249044	1.18099
228019	Mettl8	0.119572	1.18096
16890	Lipe	0.0529924	1.18084
12323	Camk2b	0.134213	1.18075
100017	Ldlrap1	0.196177	1.18073
19766	Ripk1	0.000703572	1.18063
26364	Cd97	0.0854545	1.18062
77951	Cyp20a1	0.0867189	1.18057
320751	D830014E11Rik	0.0655768	1.18046
30878	Apln	0.127666	1.18042
56811	Dkk2	0.344769	1.18033
18222	Numb	0.180199	1.18033
20775	Sqle	0.152035	1.18031
66412	Arrdc4	0.333331	1.18009
60365	Rbm8a	0.021395	1.18006
244373	Erlin2	0.354504	1.18003
58217	Trem1	0.0750432	1.18003
19348	Kif20a	0.0331872	1.18
241627	Wdr76	0.129936	1.17996
67332	Snrpd3	0.0180602	1.1799
76938	Rbm17	0.18341	1.17989
19229	Ptk2b	0.0636715	1.17975
68278	Ddx39	0.13151	1.17971
215653	Rassf2	0.307021	1.17971
20301	Ccl27a	0.380726	1.1797
223666	Arhgap39	0.0869006	1.17969
16971	Lrp1	0.13612	1.17967
22042	Tfrc	0.451656	1.17964
68617	Soga2	0.0408144	1.17958
23970	Pacsin2	0.0751901	1.17944
66729	Ankrd61	0.213359	1.17912
100039211	Gm10649	0.320105	1.17912
194401	Mical3	0.0039197	1.17896
12642	Ch25h	0.0869026	1.17894
22221	Ubp1	0.0792534	1.17886
69710	Arap1	0.0129287	1.17853
18114	Rrp1	0.123089	1.17853
622976	Gm6377	0.035878	1.17847
72554	Utp14a	0.0585839	1.1784
51885	Tubgcp4	0.0698622	1.1783
16178	Il1r2	0.19371	1.17819
67068	Dynlrb1	0.0332143	1.17805
381066	Zfp948	0.103348	1.17802
380969	Nckap5l	0.107957	1.17788
57752	Tacc2	0.174821	1.17775
666730	Gm8261	0.177276	1.17766
237615	Ankrd52	0.0516402	1.17761
19645	Rb1	0.120073	1.17761
791413	Gm12592	0.0608477	1.17759
58231	Stk4	0.13082	1.17752
53791	Tlr5	0.209337	1.17736
20044	Rps14	0.00276219	1.17733
70454	Cenpl	0.0597608	1.1773
387173	Mir155	0.040743	1.17726
21428	Mlx	0.0907985	1.17725
260408	Prss45	0.0251337	1.17722
74012	Rap2b	0.29692	1.17722
237436	Gas2l3	0.140944	1.17715
18973	Pole	0.117263	1.177
76686	Clip3	0.195358	1.17695
100038585		0.226414	1.1769
23853	Def6	0.0135175	1.1768
723890	Mir181b-1	0.0794804	1.17667
225348	Wdr36	0.109554	1.17665
19735	Rgs2	0.440921	1.1766
14191	Fgr	0.159378	1.17653
16150	Ikbkb	0.0279251	1.17643
58520	0610007P14Rik	0.0429269	1.17641
229524	Msto1	0.00644889	1.17637
66177	Ubl5	0.0311565	1.17629
72709	C1qtnf6	0.124543	1.17625
20514	Slc1a5	0.433259	1.17614
233979	Tpcn2	0.205925	1.17613
80837	Rhoj	0.174366	1.17609
18187	Nrp2	0.127331	1.17584
78895	Pus7l	0.249823	1.17576
14827	Pdia3	0.361101	1.17569
66439	2010012O05Rik	0.0505139	1.17543
75965	Zdhhc20	0.149112	1.17538
93679	Trim8	0.329332	1.17522
74096	Hvcn1	0.11318	1.17515
72265	Tram1	0.0804814	1.1751
171212	Galnt10	0.190402	1.17502
11520	Plin2	0.111125	1.17493
67768	N6amt1	0.213781	1.17489
240913	Adamts4	0.0973606	1.17487
76448	Ppp1r18	0.00413933	1.17487
53380	Psmd10	0.29978	1.17465
30926	Glrx3	0.608032	1.17457
100040447	1700036A12Rik	0.0572727	1.17454
12334	Capn2	0.0448497	1.17447
353242	Mrpl21	0.186615	1.17441
59054	Mrps30	0.398198	1.17429
218215	Rnf144b	0.357243	1.17417
20479	Vps4b	0.223453	1.17414
11651	Akt1	0.0194452	1.17404
212167	Gsap	0.0994632	1.17399
12259	C1qa	0.0849619	1.17388
13803	Enc1	0.203915	1.17385
234854	Cdk10	0.326107	1.17366
17155	Man1a	0.217223	1.17361
103140	Gstt3	0.0538802	1.17349
21817	Tgm2	0.232221	1.1734
237211	Fancb	0.0940726	1.17333
192652	Wdr81	0.0512238	1.17332
56693	Crtap	0.28144	1.1733
20218	Khdrbs1	0.336529	1.17323
28146	Serp1	0.306235	1.17287
72007	Fndc3b	0.0758716	1.17285
116940	Tgs1	0.079212	1.1728
100043498	Gm4478	0.666482	1.17277
16859	Lgals9	0.368588	1.17275
101685	Spty2d1	0.140427	1.1727
20184	Uimc1	0.27031	1.17269
67230	Zfp329	0.0167484	1.17266
243944	4930433I11Rik	0.157629	1.1726
14159	Fes	0.0767322	1.17254
67420	Far1	0.338405	1.1724
16834	Cog1	0.0726668	1.17238
433619	Kprp	0.0909601	1.17231
11461	Actb	0.0255565	1.17218
67122	Nrarp	0.21223	1.17218
12491	Cd36	0.119798	1.17208
67876	Coq10b	0.353987	1.17188
224109	Lrrc33	0.321063	1.17188
52033	Pbk	0.273805	1.17186
56642	Ankrd2	0.278732	1.1717
791419	Gm12511	0.272377	1.17165
56876	Nsmf	0.258491	1.17148
235380	Dmxl2	0.0307321	1.17138
20363	Sepp1	0.0373577	1.17135
14584	Gfpt2	0.202951	1.17133
18701	Pigf	0.0598656	1.1713
19360	Rad50	0.174849	1.1713
19363	Rad51b	0.0236019	1.17117
14790	Grcc10	0.0119684	1.1711
353346	Gpr141	0.103695	1.17097
208104	Mlxip	0.117737	1.17095
668525	Gm9222	0.361178	1.17093
30794	Pdlim4	0.0837943	1.17093
52443	Mrpl48	0.138606	1.17091
15081	H3f3b	0.205479	1.1709
109246	Tspan9	0.153895	1.17085
19262	Ptpra	0.0146342	1.17078
52822	Rufy3	0.22164	1.17075
73680	Zbtb8a	0.030966	1.1705
20271	Scn5a	0.0562218	1.17042
14299	Ncs1	0.218523	1.17019
258042	Olfr487	0.441501	1.17017
723941	Mir541	0.0258586	1.17016
18807	Pld3	0.0339722	1.17012
94212	Pag1	0.178941	1.16997
72183	Snx6	0.346184	1.16995
320292	Rasgef1b	0.229448	1.16991
790910	Gm11201	0.0113085	1.16989
22283	Ush2a	0.0423865	1.16987
23873	Faim	0.19185	1.16977
94352	Loxl2	0.145041	1.16947
69769	Tnfaip8l2	0.315807	1.1694
52589	Ncald	0.00171703	1.16926
320100	Relt	0.0399436	1.16924
70465	Wdr77	0.168234	1.16917
20409	Ostf1	0.00305752	1.16914
232946	Bloc1s3	0.202016	1.16909
14701	Gng12	0.0116941	1.16905
17939	Naga	0.0414284	1.16896
108907	Nusap1	0.0951969	1.16892
106326	Osbpl11	0.172385	1.16887
100503055	LOC100503055	0.20544	1.1688
18552	Pcsk5	0.00759952	1.16877
12316	Aspm	0.00275002	1.16874
54139	Irf6	0.0120888	1.1687
100303746	Snora20	0.319239	1.16863
11770	Fabp4	0.182321	1.16848
319955	Ercc6	0.0797164	1.16832
71718	Telo2	0.0268906	1.16821
58521	Eid1	0.286262	1.16812
13169	Dbnl	0.0145123	1.16808
54216	Pcdh7	0.228173	1.16808
17242	Mdk	0.163224	1.16807
67073	Pi4k2b	0.136472	1.16806
54393	Gabbr1	0.0290907	1.16805
270035	Letm2	0.00957359	1.16795
12655	Chi3l3	0.267255	1.16788
386612	Thoc6	0.0398942	1.16787
207278	Fchsd2	0.326576	1.16786
224619	Traf7	0.202708	1.16784
15186	Hdc	0.177519	1.1678
621699	Gm6252	0.508121	1.16778
70527	Stambp	0.0497186	1.16765
68153	Gtf2e2	0.270558	1.16764
19656	Rbmxl1	0.446832	1.16753
140741	Gpr6	0.11754	1.16744
20416	Shc1	0.0621854	1.16741
72361	Ces2g	0.0442169	1.16726
210356	Nckap5	0.099497	1.16723
403395	Clec3a	0.163407	1.16713
70356	St13	0.041038	1.16713
17919	Myo5b	0.274131	1.16709
15205	Hes1	0.18314	1.16703
93887	Pcdhb16	0.061511	1.16678
72544	Exosc6	0.238604	1.16677
13196	Asap1	0.148497	1.16675
16434	Itpa	0.478575	1.16673
68514	Micu2	0.354632	1.16672
210029	Metrnl	0.173569	1.16663
83603	Elovl4	0.12368	1.16656
212974	Athl1	0.269814	1.16645
66561	2310042E22Rik	0.0321033	1.16633
329763	Gm5105	0.377984	1.16633
100910	Chpf2	0.0114538	1.16632
245666	Iqsec2	0.0210876	1.16621
76509	1600029D21Rik	0.0930127	1.1662
93714	Pcdhga6	0.383085	1.1662
14190	Fgl2	0.3407	1.16617
319481	Wdr59	0.0559601	1.16606
22235	Ugdh	0.230389	1.16604
76357	Trmt5	0.176437	1.16602
239667	Dip2b	0.0538411	1.16589
66528	Smim5	0.212839	1.16588
56454	Aldh18a1	0.0363214	1.16579
22294	Uxt	0.474101	1.16573
54446	Nfat5	0.194333	1.16557
60595	Actn4	0.020021	1.16546
20054	Rps15	0.0416309	1.16543
170741	Pilrb1	0.276229	1.16536
66205	Cd302	0.212904	1.16525
387187	Mir192	0.0181619	1.16516
74116	Pi16	0.236805	1.16516
100039316	Gm9843	0.260567	1.16514
76184	Abca6	0.335319	1.16508
12539	Cdc37	0.125073	1.16505
60411	Cenpk	0.325112	1.16498
224912	Crb3	0.344202	1.16496
15587	Hyal2	0.0671424	1.16486
217303	Cd300a	0.210642	1.16482
98710	Rabif	0.135659	1.16475
93702	Pcdhgb5	0.424807	1.16474
751547	Mir673	0.255153	1.16472
627171	Trav1	0.239543	1.16468
228359	Arhgap1	0.0786438	1.16454
105859	Csdc2	0.090455	1.16448
68701	Ppp1r27	0.379551	1.16442
22032	Traf4	0.230707	1.1642
384622	Gm5331	0.688353	1.16414
71702	Cdc5l	0.245311	1.16404
269855	Ssc5d	0.11755	1.164
71988	Esco2	0.0204961	1.16399
17865	Mybl2	0.123212	1.16398
109828	C7	0.780134	1.16392
15170	Ptpn6	0.0380064	1.16384
16691	Krt8	0.480514	1.16376
18571	Pdcd6ip	0.0244718	1.16367
546643	I830127L07Rik	0.18462	1.16362
58809	Rnase4	0.118976	1.16362
321019	Gpr183	0.304471	1.16344
331532	Tceal5	0.0363197	1.16343
320587	Tmem88b	0.0625163	1.1633
76108	Rap2a	0.341823	1.16313
72475	Ssbp3	0.0863322	1.16307
12752	Cln3	0.195325	1.16306
75404	Arhgap36	0.1753	1.16293
381484	Gm5150	0.26479	1.16291
327900	Ubtd2	0.12308	1.16291
75747	Sesn3	0.143031	1.16286
93873	Pcdhb2	0.133785	1.16284
226421	5430435G22Rik	0.240304	1.16272
99633	Lphn2	0.288512	1.16269
66420	Polr2e	0.182128	1.16269
68277	2310057M21Rik	0.0478945	1.16257
12632	Cfl2	0.00531721	1.16256
107528	Magee1	0.121277	1.16255
72167	Thumpd2	0.047857	1.1624
12388	Ctnnd1	0.121076	1.16234
16319	Incenp	0.215063	1.16231
66859	Slc16a9	0.0620452	1.16226
66695	Aspn	0.464272	1.16209
50755	Fbxo18	0.00800746	1.16209
15586	Hyal1	0.0945766	1.16206
22190	Ubc	0.480457	1.16194
320383	B230317F23Rik	0.0639436	1.1619
18605	Enpp1	0.273684	1.1619
71206	Katnal2	0.00256101	1.16189
258056	Olfr533	0.126921	1.1618
101240	Wdr91	0.0832245	1.1618
319178	Hist1h2bb	0.222915	1.16174
20975	Synj2	0.0882029	1.16173
102060	Gadd45gip1	0.180897	1.16169
56318	Acpp	0.165708	1.16168
100216537	Snord104	0.17211	1.16159
212127	Proser1	0.0425678	1.16156
11486	Ada	0.322484	1.16154
56753	Tacstd2	0.18393	1.16144
68067	3010026O09Rik	0.0572727	1.16139
12229	Btk	0.0810324	1.16131
18037	Nfkbie	0.085946	1.1613
103964	Try5	0.229993	1.16127
75089	Uhrf1bp1l	0.0897645	1.16121
53318	Pdlim3	0.139776	1.16105
67844	Rab32	0.166272	1.16096
16909	Lmo2	0.298136	1.1609
[truncated: 19,226 more rows]
